# Supplementary material for: Influence of Artifact Removal on Rare Species Recovery in Natural Complex Communities Using High-Throughput Sequencing
Source: PLoS One. 2014 May 6;9(5):e96928. doi: 10.1371/journal.pone.0096928 (PMC4011962; doi:10.1371/journal.pone.0096928)
Supplement: Table S1 — Selected internal Operational Taxonomic Units (OTUs) for the complex plankton communities collected from the marine harbour, Bayside, and the freshwater harbour, Nanticoke. For all selected internal reference OTUs, the number of sequences in each OTU, the representative sequence of each OTU, and BLAST information including E value, similarity and coverage are shown. (XLS) [file pone.0096928.s001.xls]

## Sheet: Bayside Harbour
OTU	No. of reads	Description	E value	Similarity[%]	Coverage[%]	SEQ
OTU_S01	984	Temora longicornis isolate MT02533 18S ribosomal RNA gene, partial sequence	1.15839e-128	99	99	AGCCGCGGTAATTCCAGCTCCAATAGCGTATATTAAAGTTGTTGTGGTTAAAAAGCTCGTAGTTGGATTTCGGCGGGTATAGGTTGGTTTGAATTGCTTCAATACTGACTTTTTTACCCGTGTGTTTTGCCAGAATTTAACGGGTGATCTTCGCCGATTGTCTGTTAGAACTGACAGGTTTACTTTGAAAAATTAGAGTGCTCAAAGCAAGCTTGATTTGCTTGAATATTCGTGCATGGGAATAATAGAATAGGAAGTCGTTTCTATTTTGT
OTU_S02	510	Microstomum papillosum voucher MTP LS 146 18S small subunit ribosomal RNA gene, partial sequence	1.15839e-128	99	99	AGCCGCGGTAATTCCAGCTCCAATAGCGTATATTAAAGTTGTTGCAGTTAAAAAGCTCGTAGTTGGATCTGAGGACTAGAGATGATGGTGCGATAACTTCGTAACTGTTATTTCTGCCTAAAAAGACGGTGCTAGGCTTTGGTGCTCTTAACTGAGTGCCTCTGCTGCCCGTCAAGTTTACTTTGAAAAATTAGAGTGCTCAAAGCAGGCGATTTTGCCTGAATAGTGGTGCATGGAATAATGGAATAAGATCTTCGGATCTATTTTGTTGG
OTU_S03	416	Centropages hamatus isolate MT03841 18S ribosomal RNA gene, partial sequence	3.31884e-129	100	100	AGCCGCGGTAATTCCAGCTCCAATAGCGTATATTAAAGTTGTTGTGGTTAAAAAGCTCGTAGTTGGATTTCGGCGGGTATTGGTTGGTTTGAATTGCTTCAACACTGACTTTTTACCCGTGTGTTTTGCCAGAATTTAGCGGGTGATCTTCGCCGATTGTCCGTTGGAACTGGTAGGTTTACTTTGAAAAATTAGAGTGCTCAAAGCAAGCTTACTGCTTTGAATAGTTGCGCATGGAATAATAGAATAGGAAGTCGTTTCTATTTTGTTGG
OTU_S04	408	Lichomolgus marginatus 18S ribosomal RNA gene, partial sequence	1.50675e-133	100	100	AGCCGCGGTAATTCCAGCTCCAATAGCGTATATTAAAGTTGTTGCGGTTAAAAAGCTCGTAGTTGGATCTCGGCGGGTAGGGGGCGGTTCGTTATCCGACGTTACTGCCCCATTTATCCGTGTTTTTGACAGAGGGTTGGCGGTCCCCTTTATTGGGTGTCTCCGGTCGCTGTCAGGTTTACTTTGAAAAATTAGAGTGCTCAAAGCAGGCTATCAAAGCTTGAATATTCGTGCATGGAATAATAGAATAGGAAGTCGTTTCTATTTTGTTG
OTU_S05	204	Carcinus maenas voucher KCmapu 18S ribosomal RNA gene, partial sequence	5.25909e-133	100	100	AGCCGCGGTAATTCCAGCTCCAATAGCGTATATTAAAGTTGTTGCGGTTAAAAAGCTCGTAGTTGGATTTCAGTTCTGGACTGACGGGTCACCGCCCGGTGCATACTGTCACGCTCCGAACAGCCACAACAGCCCGCTGGCTCGCACGGGGTGCTCTTCATCGAGTGTCCCGCGTGGCCGGCAGAGTTTACTTTGAAAAAATTTAGAGTGCTCAAAGCAGGCTACACTGACGGCCTGAATGCCTATGCATGGAATAATGGAATAGGACCTCG
OTU_S06	189	Paracalanus parvus isolate MT03860 18S ribosomal RNA gene, partial sequence	6.40688e-132	100	100	AGCCGCGGTAATTCCAGCTCCAATAGCGTATATTAAAGTTGTTGTGGTTAAAAAGCTCGTAGTTGGATCTCAACAGCCTTGAAGCGGTTAACTTTGTAGTTTACTGCTTTATAGGCTGTGCTTTTGCTGGAGGTTTAGGGGTGCTCTTGATCGAGTGTCTCTGGATGCCAGCAGGTTTACTTTGAAAAATTAGAGTGCTCAAAGCAGGCTAAAATGCCTGAATATTCGTGCATGGAATAATAGAATAGGATGTCGATCCTATTTTGTTGGTT
OTU_S07	175	Oithona similis 18S ribosomal RNA gene, partial sequence	2.23622e-131	100	100	AGCCGCGGTAATTCCAGCTCCAATAGCGTATATTAAAGTTGTTGCGGTTAAAAAGCTCGTAGTTGGATCTCGGCGGGCAGGGGGTGGTTCGCTCTTCAGCGCTACTGCCCCGCTTTGCCCGTGTGATTGGCGGAGGTTTCGGGGTGCTCTTCGTTGAGTGACTCGGAGCGCCGTCAGGTTTACTTTGAAAAATTAGAGTGCTCAAAGCAGGCTTTTCACGCTTTGAATATTCGTGCATGGAATAATGGAATAGGAACTCGTTTCTATTTTGT
OTU_S08	159	Eurytemora affinis isolate MT00839 18S ribosomal RNA gene, partial sequence	6.00061e-126	99	99	AGCCGCGGTAATTCCAGCTCCAATAGCGTATATTAAAGTTGTTGTGGTTAAAAAGCTCGTGGTTGGATTTCGGCGGGTATTGGTCGGTTTGAATTGCTTCAACACTGACTTTTTTACCCGTGTGTTTTGTCAGAATTTAACGGGTGATCTTCGCCGATCGTCCGTTAGAACTGACAGGTTTACTTTGAAAAATTAGAGTGCTCAAAGCAAGCTTGATTTGCTTGAATATTTCGTGCATGGAATAATAGAATAGGAAGTCGTTTCTATTTTGT
OTU_S09	30	Polydora triglanda isolate TB1 18S ribosomal RNA gene, partial sequence	2.72427e-130	100	100	AGCCGCGGTAATTCCAGCTCCAATAGCGTATATTAAAGTTGTTGCAGTTAAAAAGCTCGTAGTTGGATCTCGGGAGCGGTCCGGCGGTCCTCCTCACGGAGGTTTCACTGCCGCGTCGCCGCTCTCACCTCACCGGCTCTCCCGGGTGCTCTTCGCTGAGTGCCCGAGGCGGCCGGAATGTTTACTTTGAAAAATTAGAGTGTTCAAAGCAGGCGTTTTCGCCTGAATATTGGCGCATGGAATAATGGAATAGGACCTCGGTTCTATTTTGT
OTU_S10	27	Eupilumnus africanus voucher ULLZ 11966 18S ribosomal RNA gene, partial sequence	1.32172e-121	99	99	AGCCGCGGTAATTCCAGCTCCAATAGCGTATATTAAGTTGTTGCGGTTAAAAGCTCGTAGTTGGATTTCAGTTCAGGACTGACGGGTCACCGCCCGGTGCATACTGTCACGCTCCGAACAGCCACAACAGCCCGCTGGCTCGCACGGGTGCTCTTCATCGAGTGTCCCGCGTGGCCGGCAGAGTTTACTTGAAAATTAGAGTGCTCAAAGCAGGCTACACTGACGGCCTGAATGCCTATGCATGGAATAATGGAATAGGACCCTCGGTTCTA
OTU_S11	23	Centropages typicus isolate MT03360 18S ribosomal RNA gene, partial sequence	2.23622e-131	100	100	AGCCGCGGTAATTCCAGCTCCAATAGCGTATATTAAAGTTGTTGTGGTTAAAAAGCTCGTAGTTGGATTTCGGCGGGTAGTGGTTGGTTTGAATTGATTCAACACTGACTTTTTTACCCGTGTGTTTTGCCAGAATCTTACGGGTGATCTTTACCGATTGTCCGTTGGAACTGGCAGGTTTACTTTGAAAAATTAGAGTGCTCAAAGCAAGCTTACTGCTTGAATAGTTTGCGCATGGAATAATAGAATAGGAAGTCGTTTCTATTTTGTTG
OTU_S12	20	Evadne nordmanni 18S ribosomal RNA gene, partial sequence	1.01525e-135	100	100	AGCCGCGGTAACTCCAGCTCCAATAGCGTATATTAAAGTTGTTGCGGTTAAAAAGCTCGTAGTTGGATTTCTGTCTTCGGCCGGGCGGTGCCGCCTGATAATCAAGGGCGCGCACTGCTTTGGGAGCGTTGGTGTCAAAGCCGCGCTCTTTTAACGGTCGGACAATACCACCGGAGTGGTGACGGGTCGGCGGGGTTGGCTTTTATCGGCCTTCACTGTCGGCTCCCACCCGTAATCGTCCGAGGTGCTCTTAACCGAGTGTCTCGGGCGGC
OTU_S13	17	Tonicella lineata voucher AMNH-AMCC-141460 18S ribosomal RNA gene, partial sequence	9.50865e-130	99	99	AGCCGCGGTAATTCCAGCTCCAATAGCGTATATTAAAGTTGTTGCAGTTAAAAAGCTCGTAGTTGGATCTCGGGTCCAGGCTGGAGGTCCACCTCGCGGTGGTTACTTCTCGTCCTGACCTACCATCGGGTTTTCCCTTGGTGCTCTTGACTGAGTGTCTCGGGTGGCCAGAACGTTTACTTTGAAAAATTAGAGTGTTCAAAGCAGGCGCGTCGCCTGAATAATGGTGCATGGGAATAATGGAACAGGACCTCGGTTCTATTTTGTTGGTT
OTU_S14	13	Neoceratium concilians isolate FG30 small subunit ribosomal RNA gene, partial sequence	1.7192e-126	99	99	AGCCGCGGTAATTCCAGCTCCAATAGCGTATATTAAAGTTGTTGCGGTTAAAAAAGCTCGTAGTTGGATTTCTGCTGAAACAAACCGGTCCGCCCTCTGGGTGAGCATCTGGTTTTGTTTTGGCATATGCTTAGACTTTGCAGCTGCACTTGACTGTGTGGTGCGAAGGCTGAGCCTTTTACTTTGAGGAAATCAGAGTGTTTTTCAAGCAGGCCATTGCCTTGAATACACTAGCATGGAATAATATGATATGACTGTGGTTTTATTTGTTG
OTU_S15	11	Pseudocalanus elongatus isolate MT03351 18S ribosomal RNA gene, partial sequence	3.7868e-122	99	99	AGCCGCGGTAATTCCAGCTCCAATAGCGTATATTAAAGTTGTTGTGGTTAAAAAGCTCGTAGTTGGATCTCGGCGGTCTGAGGGCGGTTCGCTTCAGAGCGCTACTGCCCTATAGACCGTAGTTTTGCCAGAGGTCTCAGGGTGCTCTTAACCGAGTGTCTGCGATGCTGGCAGGTTACTTGAAAAATTAGAGTGCTCAAAGCAGGCTTTTTTACGCCTGAATATTCGTGCATGGAATAATAGAATAGGAAGTCGTTTCTATTTTTGTTGGT
OTU_S16	9	Placida cremoniana gene for 18S ribosomal RNA, partial sequence	3.7868e-122	100	100	AGCCGCGGTAATTCCAGCTCCAATAGCGTATATTAAAGTTGTTGCAGTTAAAAAGCTCGTAGTTGGATCTCAGGTGCAGGCGGGCGGTCCGGCTCGCGCCGGCTCACTGCCCGTTTTTCCTGCCCTACCGTCTGCCGGCTCTCTCCCGCGTGGTGCTCTTCACTGAGCGTCCCGGTGGCCGCGCGTTTACTTGAAAAATTGAGTGTTCAAAGCAGGCCTTATCGCCTGAATAATGGTGCATGGAATAATGGAATAGGACCTCGGTTCTATTT
OTU_S17	9	Arctodiaptomus cf. stephanidesi FM-2012 isolate Acfstep_47 18S ribosomal RNA gene, partial sequence	2.09442e-125	99	99	AGCCGCGGTAATTCCAGCTCCAATAGCGTATATTAAAGTTGTTGTGGTTAAAGAGCTCGTAGTTGGATCTCGGCGGACAGAAGTCGGTCCGAATGCTTTCGGTACTGGCTTGTTTGTCCGTGTGTTTTGCCAGAGGCAGGCGGGTGCTCTTCGCCGAGTGTCCGTTTGTGCTGGCAAGGTTTACTTGAAAAATTAGAGTGCTCAAAGCAAGCTCTTTACGCTTGAATATTCGTGCATGGAATAATAGAATAGGATGTCGTTTCTATTTTGTT
OTU_S18	8	Halichondria bowerbanki voucher BELUM:Mc4003 small subunit 18S ribosomal RNA gene, partial sequence	9.50871e-130	99	99	AGCCGCGGTAATTCCAGCTCCAATAGCGTATATTAAAGTTGTTGCAGTTAAAAAGCTCGTAGTTGGATTTCGGGGTGGCCTGGCTGGTCCACCGCAAGGTGAGTACTGGTCAGCCGCCCTTCCTCTCGAAAGCCCCGACTGCTCTTCATTGTAGTGGTCGGGTAGTTCGGGACGTTTACTTTGAAAAATTAGAGTGTTCAAGGCAGGCTATCGCCTGAATACATTTAGCATGGAATAATGGAAGAGGACCTCGGTCCTATTTTGTTGGTTTC
OTU_S19	8	Capitella teleta voucher AToL000007 18S ribosomal RNA gene, partial sequence	4.04318e-128	99	99	AGCCGCGGTAATTCCAGCTCCAATAGCGTATATTAAAGCTGTTGCAGTTAAAAAGCTCGTAGTTGGATCCTAGTCTTCTGGGCAAGCGGTCCGCCTCGCTGGTGGACGTCTGCGTTGCCCAGGTCTGAGTTGCCGGGGAGGATCCTGGTGCCCTTTACCGGGTGCCGGGGTCTGCCCGCAAGTTTTACTTTGAAAAATCAGAGTGCTCAAAGCAGGCCGGCAGAGCCTGAATGCAATTTCATGGAATAAATGAACAAGACCTCCGTTCTGTT
OTU_S20	7	Balanus nubilus 18S ribosomal RNA gene, partial sequence	2.23622e-131	100	100	AGCCGCGGTAATTCCAGCTCCAGTAGCGTATATTAAAGCTGTTGCGGTTAAAAAGCTCGTAGTTGGATATCAGTGCGTTTCCGGTCCGGTATGCCTGGCACTGTCGCTCTGCGGCAGCGCTGGGCTCCCAAATATCGGCTGGCCGCATTCAATCGTGCCGGATCCGTCGCGGGCCGTTCTTCGGGGGCCTGTTGGCGACCGGCGACGTTACCTTTGAACAAATTAGAGTGCTCAAAGCAGGCTCTGAATGCCTGTATACATATTCATGGAAT
OTU_S21	6	Sinantherina ariprepes 18S ribosomal RNA gene, partial sequence	2.23623e-131	100	100	AGCCGCGGTAATTCCAGCTCCAATAGCGTATATTAAAGTTGTTGCAGTTAAAAAGCTCGTAGTTGGATCTCGGGCGCCGGTTTGTGGTACACTTTACTGTTGTTACTGCATGTCCGGCCCTAATCAATCGGTTGGTCGTTTATGCCCTTCACTGGGTGTTTTCGGTAGCCGGTACGTTTACTTTGAGAAATTAGAGTGCTTAAAGCAGGCCTTACGCCTGAATAATGTTTGCATGGAATAATAGAATAGGACCTCGGTTTTATTTTGTTGGT
OTU_S22	5	Pseudocalanus moultoni isolate MT00780 18S ribosomal RNA gene, partial sequence	6.84669e-119	99	99	AGCCGCGGTAATTCCAGCTCCAATAGCGTATATTAAAGTTGTTGTGGTTAAAAAGCTCGTAGTTGGATCTCGGCGGTCTGAGGGCGGTGTCTTCAGAGATTCTACTGCCCTATAGACCGTAGTTTTGCCAGAGGTCTCAGGGTGCTCTTAACCGAGTGTCTTGCGATGACTGGCAGGTTTACTTGAAAAAATTGAGTGCTCAAAGCAGGCTTTTTACGCCTGAATATTCGTGCATGGAATAATAGAATAGGAAGTCGTTTCTAATTTTGTGG
OTU_S23	4	Metridia pacifica gene for 18S ribosomal RNA, partial sequence	1.01524e-135	100	100	AGCCGCGGTAATTCCAGCTCCAATAGCGTATATTAAAGTTGTTGCGGTTAAAAAGCTCGTAGTTGGATCTCGGCAAGTAGAGGGCGGTATGCTTCGTAGCATTACTGCCCTATTACTTGTAGTTTTGCCAGAGGTTCCTGGGTGCTCTTAATCGAGTGTCTAGGGATGCTGGCAGGTTTACTTTGAAAAAATTAGAGTGCTCAAAGCAGGCTATTACGCTTGAATATTCGTGCATGGAATAATAGAATAGGAAGTTGTTTCTATTTTGTTGG
OTU_S24	4	Brachionus calyciflorus isolate 20120630-14 18S ribosomal RNA gene, complete sequence	7.80518e-131	99	99	AGCCGCGGTAATTCCAGCTCCAATAGCGTATATTAAAGTTGTTGCAGTTAAAAAGCTCGTAGTTGGATCTCGGGTACTAGCATGTGGTACGCTTAACTGCTGTTACTACATGTCTGGTCCTAATCAACCGGTTGGCCGTTGATGCCCTTTATTGGGTGTTTTCGGTAGCCGGTACGTTTACTTTGAGAAAATTAGAGTGCTTAAAGCAGGCCTTTACGCCTGAATAATGTTGCATGGGAATAATAGAATAGGACCTCGGTTCTATTTTGTTG
OTU_S25	4	Chorilia longipes isolate KC3089 18S ribosomal RNA gene, partial sequence	1.41121e-127	99	99	AGCCGCGGTAATTCCAGCTCCAATAGCGTATATTAAAGTTGTTGCGGTTAAAAAGCTCGTAGTTGGATTTCAGTTCTGGACTGACGGTTCACCGCCCGGTGATCACTGTCACGCTCCGAACACTTTGACCATCCGCTAGGCTCGCACGGGGTGCTCTTTACCGAGTGTCCCGCGTGGCCGGCAGAGTTTACTTTGAAAAATTAGAGTGCTCAAAGCAGGCTGCACTGACGGGCCTGAATGCCTATGCATGGAATAATGGAATAGGACCTCGG
OTU_S26	4	Asterias forbesi voucher AMCC 113321 18S ribosomal RNA gene, partial sequence	4.04318e-128	99	99	AGCCGCGGTAATTCCAGCTCCAATAGCGTATATTAAAGTTGTTGTGGTTAAAAAGCTCGTAGTTGGATCTTGGGCGCAGGCTGGCGGTCCGCCGCAAGGCGCGCCACTGCCCGCCTGGCCTTCCTCTCGGTCTCCGCCCGGTTCTCTTGACTGAGTGCCGGGCGCGGCCGAAACGTTTACTTTGAAAAATTGGAGTGTTCAAAGCAGGCCGTGAGCCTGGACAGCAGAGCATGGAATAATGGAATAGGACCTCGGTTCTATTGCGTTGGTTT
OTU_S27	4	Amoebophrya sp. ex Prorocentrum micans small subunit ribosomal RNA gene, partial sequence	2.72427e-130	99	99	AGCCGCGGTAATTCCAGCTCCAATAGCGTATATTAAAGTTGTTGCGGTTAAAACGCTCGTAGTTGGATTTCTGTTGAGGGCAGCCGGTCCGCACTTCGTGCGTGTATCTGGTTTGACCTCGGCATCCTCTCAAAATACGTTTCTGCGCTTGATTGCGTGGAGCGGAGTTTGAGACTTTTACTTTGAGGAAATTAGAGTGTTCACGGCAGGCAATCGCCTTGAATATATTAGCATGGAATAATAATATAGGATCTTGGTTCTATTTTGTTGGT
OTU_S28	3	Echinoderes setiger isolate M4 18S ribosomal RNA gene, partial sequence	1.50675e-133	100	100	AGCCGCGGTAATTCCAGCTCCAATAGCGTATATTAAAGTTGCTGCAGTTAAAAAGCTCGTAGTTGGATCTGGCGTACGGGCTCGAGGTCCGCCGTTCGGCGGTTACTTCCCGTCCCGACGTACCTCTCGGATTTCCCTCGGTGCTCTTAACTGAGTGTCTTGGGTTACCGGACCGTTTACTTTGAAAAAATTAGAGTGTTCAAAGCAGGCGCGATGCCTGTATAGTGGTGCATGGAATAATGGAACAAGACCTCGGTTCTATTTGTTGGTTT
OTU_S29	3	Terebellidae sp. THS-2006 18S small subunit ribosomal RNA gene, partial sequence	2.23623e-131	100	100	AGCCGCGGTAATTCCAGCTCCAATAGCGTATATTAAAGTTGTTGCAGTTAAAAAGCTCGTAGTTGGATCTCGGGTCCAGGCTCGCGGTTCTGCTCATTGCAGACACTGCTTGTCCTGACCCAGCTCGCCGGTGTTCCCTTGGTGCCCTTAACTGGGTGTCTCGGGTGGCCGGAACGTTTACTTTGAAAAATTAGAGTGTTCAAAGCAGGCTGTCCACGCCTGAATAATGGGTGCATGGAATAATAGAATAGGACCTCGGGTCTATTGTGTTG
OTU_S30	3	Obelia longissima voucher 656AN 18S ribosomal RNA gene, partial sequence	7.80518e-131	99	99	AGCCGCGGTAATTCCAGCTCCAATAGCGTATATTAAAGTTGTTGCAGTTAAAAAGCTCGTAGTTGGATTTCAGACGGGGTGCGAGGCAGTCTTGCCAAGATAGGCTCGTACTGTCTCCCCTCATCTACACTCTCTCGATGGACCGTGCTGTTTACTTCATTGTACGCGGCATCAGGGACTCGGGACGTTTACTTTTGAAAAAATTAGAGTGTTTCAAAGCAGGCTTTCAAGCCCGAATACATGAGCATGGAATAATAGAATAGGACTGCGGT
OTU_S31	3	Tisbe cf. tenera CCUMP 44 18S ribosomal RNA gene, partial sequence	1.08494e-122	99	99	AGCCGCGGTAATTCCAGCTCCAATAGCGTATGTTAAAGTTGTTGCGGTTAAAAGCTCGTAGTTGGATCTCGGCGGGTAGGGGCGGTTCGTTATCTGACGCTACTGCCCCATTTACCCGTGTTTTTGACGGAGGTTTCCGGGTGCTCTTAACCGAGTGCTCGGAGATGCCGTCAGGTTTACTTTGAAAAATTAGAGTGCTCAAAGCAGGCTTTAACGCTTGAATATTCGTGCATGGAATAATGGAATAGGACGTCGCTTCTATTTTGTTGGTT
OTU_S32	3	Itunella muelleri 18S ribosomal RNA gene, partial sequence	4.9256e-127	99	99	AGCCGCGGTAATTCCAGCTCCAATAGCGTATATTAAAGTTGTTGCGGTTAAAAAGCTCGTAGTTGGATCTCGGCGGGTAGGGGACGGTTCGTTGTTTGACGCTACTGTCCCATTCGCCCGTGAATGGTGTGGCGGAGGTTCCAGGGTGCTCTTAATCGAGTGTCCTGGGATGCCGTCAGGTTTACTTTGAAAAATTAGAGTGCTCAAAGCAGGCTTTACACGCTTTGAATATTCGTGCATGGAATAATGGAATAGGACGTCGTTTCTATTTT
OTU_S33	2	Mertensia ovum genomic DNA containing 18S rRNA gene, ITS1, clone A1	1.50675e-133	100	100	AGCCGCGGTAATTCCAGCTCCAATAGCGTATATTAAAGTTGTTGCAGTTAAAAAGCTCGTAGTTGAACTTCGGAACCGGTCGATTGGTCCGTCCTCTGGATTGTGTACTGATCGATCTGTTCTTCTTCGCGAAGACCGCGTGTGCCCTTAACTGGGTGTGCACGGGATTCACGACGTTTACTTTGAAAAATTAGAGTGTTCAAAGCAGGCATTCGCTTGAATATCTCAGCATGGAATAATAGAATAGGACTTTGGTCTTATTTTGTTGGTTT
OTU_S34	2	Hemiarthrus abdominalis 18S ribosomal RNA gene, complete sequence	4.31692e-134	100	100	AGCCGCGGTAATTCCAGCTCCAATAGCGTATATTAAAGTTGCTGCGGTTAAAAAGCTCGTAGTTGGAGCTAGCTTTCCGGACCGTTCGGCCCGTGGCGTGTTTCGTCTTTTCGCCTGTTCAAATAACGCGGAACGACCTCTTCTCACCAACCGGTCCTCTCTTGTCATTCGTGGCGGAGTGCGTATCGGCGTGGGGTGGCGGTTCGTGTGAGCAGTGTGGGAGGCGTCCGCTCGGATCATAGCCGATAAATATCGGTTTCGGAAGGCCTATG
OTU_S35	2	Chamaecyparis pisifera isolate 101 18S ribosomal RNA gene, partial sequence	2.23623e-131	100	100	AGCCGCGGTAATTCCAGCTCCAATAGCGTATATTTAAGTTGTTGCAGTTAAAAAGCTCGTAGTTGGATCTTGGGTCGTAAAGGTCGGTCCGCCTACTCGGTGTGCACCTGCCCTTCCGTCCCTTTTGCCGGCGGCGTGCTCCTGGCCTTAATTGGCTGGGTCGCGGTTCCGGCGTTGTTACTTTGAAAAATTAGAGTGCTCAAAGCAAGCTTATGCTCTGAATACATTAGCATGGGAATAACGCGATAGGAGTCTGGTCCTATTGTGTTGGC
OTU_S36	2	Amphitrite ornata 18S small subunit ribosomal RNA gene, partial sequence	7.80518e-131	99	99	AGCCGCGGTAATTCCAGCTCCAATAGCGTATATTAAAGTTGTTGCAGTTAAAAAGCTCGTAGTTGGATCTCGGGTCCAGGCTTGCGGTTCTGCTCGTGCAGACACTGCTCGTCCTGACCTACCTGCCGGTTTTCCCTTGGTGCCCTTGACTGGGTGTCTCGGGTGGCCGGAACGTTTTAACTTTGAAAAAATTAGAGTGTTCAAAGCAGGCAGCTCGCCTGAATAATGGTGCATGGAATAATAGAAAAGGACCTCGGTTCTATTTTGTTGGT
OTU_S37	2	Holopedium gibberum 18S ribosomal RNA gene, partial sequence	1.15839e-128	99	99	AGCCGCGGTAACTCCAGCTCCAATAGCGTATATTAAAGTTGTTGCGGTTAAAAAGCTCGTAGTTGGATTCCTGTCTTCGGCCGGGCGGGTGAAAAGTTGATAAAACTGATCACTTGTCTTTGACTCGGCGGTGTCAAAGCCGCCGAGTCTTTAACGGTCGGACAATACCGTCGGTGAGTGCCGGCTTGCGGCTTCGGCCGCGATCGACACTCGTAATCGACCGGGGTGCTCTTCATCGGGGTGTCCCGGGCCGACCGACATTTTTTTACTTG
OTU_S38	2	Electra pilosa 18S ribosomal RNA gene, partial sequence	6.00061e-126	99	99	AGCCGCGGTAATTCCAGCTCCAGCAGCGTATATTTATATTGCTGCGTTTAAAAAGCTCGTAGTTGAAGCGTCAGACGCGGGAGGACGGACGGCCGCACTGGTTCGCTTCTCGTCCGACCGAGCCAGGCGCAGAGGGCGTCCGTCGGTTGCACTTCACCGTGTGATTCGCGGCGTCGCTGCACGTTCACCTTTGAAGAAATTGAACCGCTTAGAGGGGGGCGAGCAGCTTGTACAGCTCAGCATGGTATGATGGAACATGGGCTCGTACTCAT
OTU_S39	2	Bosmina longirostris 18S rRNA gene, isolated in Belgium	2.55153e-124	99	99	AGCCGCGGTAACTCCAGCTCCAATAGCGTATATTAAATTGTTGCGGTTAAAAAGCTCGTAGTCGGAGTTCTGTCTTCGGCCGAGGGGGATTCTGCCTACACGGTATGAGTCTCGTTCCCTTTGGGTGTGCGGTGTCAAAGCCGTGCACTCTTAACGGTCGGACAAGTCCGTCGGAGTGTGGTTATTGTTGGAAGGGCAACCGACCAATGAGGCCACCGTAATCGTTCGGGGTACCTTTTTAATCGGGTGTCTCGGGCGGGCCGACATAGTTT
OTU_S40	2	Ophelina acuminata voucher SIO_BIC A3415 18S ribosomal RNA gene, complete sequence	2.23622e-131	100	100	AGCCGCGGTAATTCCAGCTCCAATAGCGTATATTAAAGTTGTTGCAGTTAAAAAGCTCGTAGTTGGATCTCAGGTGCAGGCTGGCGGTCCACTTTGCGGTGGTACTGCCTGTCCTGACCTACCTCCCGGTTTTCCCTTGGTGCTCTTGACTGAGTGCCTCGGGTGGCCGGAACGTTTACTTTGAAAAATTAGAGTGTTCAAAGCAGGCGTTTGTGCCTGAATATTCGTGCATGGAATAATGGAATAGGACCTCGGTTCTATTTTGTTGGTTT
OTU_S41	1	Bolinopsis infundibulum 18S ribosomal RNA gene, complete sequence	3.7868e-122	99	99	AGCCGCGGTAATTCCAGCTCCAATAGCGTATATTAAAGTTGTTGCAGTTAAAAGCTCGTAGTTGGATTTCGGAACCGGCCGATTGGTCCGTCCTCTGGATCGTGTTACTGATCGGTCTGTTCTTCTTCGCGAAGACCGCGTGTGCCCTTAACTGGGTGGCGCGGGATTCGCGACGTTTACTTTAGAAAAATTGAGTGTTCAAAAGCAGGCAGTCGCTTGAATATCTCAGCATGGAATAATAGAATAGGACTTTGGTCTTATTTTGTTGGTTT
OTU_S42	1	Calanus helgolandicus isolate MT03797 18S ribosomal RNA gene, partial sequence	3.7868e-122	99	99	AGCCGCGGTAATTCCAGCTCCAATAGCGTATATTAAAGTTGTTGTGGTTAAAAGCTCGTAGTTGGATCTCGGCGGACTGAGGGCGGTTTGCTTGCTAGTATTACTGCCCTATAGTCCGTAGTTTTGCCAGAGGTTTCGGGGTGCTCTTAATCGGGTGTCCCGGGATGCTGGCAGGTTTACTTTGAAAAATTAGAGTGCTCAAAGCAGGCCTGAATATTTGTGCATGGAATAATAGAATAGGAAGTCGTTTATATTTTGTTGGTTTTCGGAAA
OTU_S43	1	Mimachlamys nobilis 18S ribosomal RNA gene, complete sequence	1.50675e-133	100	100	AGCCGCGGTAATTCCAGCTCCAATAGCGTATATTAAAGTTGTTGCAGTTAAAAAGCTCGTAGTTGGATCTCAGGTCCAGGCTTGCGGTCCACTCCTTGGTGGCTACTGCTCGTCCTGACCTACCTCCCGGTTTTACCCTTGGTGCTCTTGATTGAGTGTCTCGGGTGGCCGGAACATTTACTTTGAAAAAATTGAGTGTTCAAAGCAGGCAATTCGCCTGAATAATGGTGCATGGAATAATGGAATAGGACCTCGGTTCTATTTTGTTGGTT
OTU_S44	1	Littorina littorea voucher MCZ DNA101389 18S ribosomal RNA gene, partial sequence	6.40692e-132	100	100	AGCCGCGGTAATTCCAGCTCCAATAGCGTATACTAAAGTTGTTGCGATTAAAAGCTCGTAGTTGGATCTCAGGCATGGGCGCACGGTCCGCCTCGCGGCGGTCACTGTGTGTATGTTTCCCATCCTACGCTTCCCGGTTGTTAGCCCATGGTGCTCTTCATTGAGCGTTTTGGTGGCCGGAACGTTTACTTTGAAGAAATTAGAGTGTTCAAAGCAGGCACGTCGCCTGAATAATGGTGCATGGAATAATGGAATAGGACCTCGGTTCTATT
OTU_S45	1	Parathemisto japonica voucher USNM:1196378 18S ribosomal RNA gene, partial sequence	5.25909e-133	100	100	AGCCGCGGTAATTCCAGCTCCAGTGGCGTATGCCAATGTTGCTGCGGTTAAAAGGCTCGCAGTTGAATGTCGGTTAATATACGCGTAGAGGTGCCGGGACGTTGCGAGCTTTGTTGCCTCGTGCATCATTGTGAGCCGTCTCTCCAAGTGCATCTCTCGCGGGCTAACGATTAGATTGACGGCACAGAGTGTTTGCTCGTGCACGCAAGTGTACGTGGCTTCGCTCACACGTGTCGTCGGTTGACACCTTGAGTAAATCAGAGTGCTTAAAG
OTU_S46	1	Oikopleura labradoriensis partial 18S rRNA gene	2.23622e-131	100	100	AGCCGCGGTAATTCCAGCTCCAATAGCGTATACTAAAGTTGTTGCGGTTAAAAGCTCGTAGTTGGATCTTGGAGCGTGTGCTTGCGGTCATGCCTATGGTGTGCACTGCTTGACGTGTTCTTCTATTTGGTTGCGCGTGTGTGTTGCATTAGTTTGTTGCCACACTCGACCGAAACGTTTACCTTGAAAAAATTTAGAGTGTTCAAAGCAGACCTGTTTGTGTCTGAATATTCGTGCATGGAATAATGAAATATGAATTCGGTTCTATTTTG
OTU_S47	1	Neotrypaea californiensis 18S ribosomal RNA gene, partial sequence	1.41121e-127	100	100	AGCCGCGGTAATTCCAGCTCCAATAGCGTATATTAAAGTTGTTGCGGTTAAAAAGCTCGTAGTTGGCACTCTGTTCCGGACTGACGGTGCACCGCCCGGTGTCTCTCCGTCACGCTCCGAACAGCAGGGCCGACCCTGCCCCGCGGCTCGCACGGGGTGCTCTTCACCGAGTGTCCCGCGTGGCCGGCAAAGTTTACTTGAAAAAATAGAGTGCTCAAAGCAGGCTACTTGAATGGCCTGAATGGTGATGCATGGAATAATGGAATAGGACC
OTU_S48	1	Caligus clemensi 18S ribosomal RNA gene, partial sequence	1.8356e-132	100	100	AGCCGCGGTAATTCCAGCTCCAATAGCGTATATTAAAGTTGTTGCGGTCAAAAAGCTCGTAGTTGGATTTCGGTGAGCAAGGAGGGGTTCATCTTGTTTGATGTAACTGCTATCTTGTCTCGCGATTTTTCGGCAGAGGTTTCAATGGTGCCTTTCATTGGGTGTCTTGGGATGCTGTCGGGTTTACTTTGAAAAATTAGAGTGCTCAAAGCAGGCTGTTAAAAGCTTGAATATTCGTGCATGGAATAATAAAATAGGAAGTCGTTTCTATT
OTU_S49	1	Neomysis americana voucher MLP29.3 18S ribosomal RNA gene, partial sequence	2.23622e-131	100	99	AGCCGCGGTAATTCCAGCTCCAATAGCGTATATTAAAGTTGTTGCGGTTAAAAAGCTCGTAGTTGGATCTCAGTTCTGGACCGGTGGTTCGCCTTTGGTGAATACTGTTGGTCCGAGCAGCTCGCTGGTTTCTTGAGAATGCTCTTAATCAGGTGTCTCTTGGGGCCAGTACGTTTACTTTGAAAAATTAGAGTGCTCAAAGCAGGCTATTGCCTGAATAGTTGTGCATGGAATGATGGAAAAGGACCTCGGTTCTATTTTGTTGGTTTTTC
OTU_S50	1	Teleaulax amphioxeia gene for 18S ribosomal RNA, partial sequence	4.9256e-127	99	99	AGCCGCGGTAATTCCAGCTCTAATAGCGTATATTAAAGTTGTTGCAGTTAAAAGCTCGTAGTCGGATGTCGGGCTCGGGCAAGCTGTCGGCCTTTGGTCGGACGGCAGGCTCGGGTCTTTCTGCCTGAGGAACCCGGTTGCTTTAACGAGCTGCCGGTGGACGCAGGTCGTTTACTTTGAAAAATTAGAGTGTTCAAAGCAGGCTAGCGCTTTGAATACATTTAGCATGGAATAATGGAATAGGACTTTGGTGCTATTTTGTTGGTTTATGG
OTU_S51	1	Hiatella sp. GD-2002 18S ribosomal RNA gene, partial sequence	3.31884e-129	99	99	AGCCGCGGTAATTCCAGCTCCAATAGCGTATATTAAAGTTGTTGCAGTTAAAAGCTCGTAGTTGGATCTCGGGTCCAGGCCTGCGGTCCGCCTCGCGGCGGTTACTGCTCGTCCTGGCCTACCTGCCGGTGTGTCCCTTGGTGCTCTTGATTGAGTGTCTCGGGCGGCCGGAACGTTTACTTTGAAAAATTAGAGTGTTCAAAGCAGGCGTGTCGCCTGAATAATGGTGCATGGAATGATGGAATAGGACCTCGGTTCTATTTTTGTGGTTT
OTU_S52	1	Schmidingerella arcuata isolate SaMD10 small subunit ribosomal RNA gene, partial sequence	4.04318e-128	99	99	AGCCGCGGTAATTCCAGCTCCAATAGCGTATATTAAAGTTGTTGCAGTTAAAAAGCTCGTAGTTGGATTTCTGGTAGAAGGAGCGAGCGCACCTGCGTGATGCTCGGGTCTTCTGCCATCCTTCTGTTAACCTTTCTTGGCATTGATTTGTCAGCTAGGGGCTCAGATATTTTACCTTGAGAAATTAGAGTGTTTTCAGGCAGGCTTTATGCCCGGATACATTAGCATGGAATAATGGAACAGGACTTCGCCTCTTCTGTTGGTTTGAGGGT
OTU_S53	1	Owenia sp. VR-2004 18S ribosomal RNA gene, partial sequence	9.50865e-130	99	99	AGCCGCGGTAATTCCAGCTCCAATAGCGTATATTAAAGTTGTTGCAGTTAAAAAGTTCGTAGTTGGATCTCAGGTCCAGGCTAGCGGTACGCCTCGCGGCGGTCACTGCTCGTCCTGACCTACCAGCCGATCTTCCGTCGGTGCTCTTCATTGAGTGTCTTCGGCGGTCGGTCCGTTTACTTTGAAAAATTAGAGTGTTCAAAGCAGGCGAGTCGCCTGAATAATGGTGCATGGAATAATGGAATAGGACCTCGGTTCTATTTTGTTGGTTT
OTU_S54	1	Euphausia mutica 18S small subunit ribosomal RNA gene, partial sequence	2.72427e-130	99	99	AGCCGCGGTAATTCCAGCTCCAATAGCGTATATTAAAGTTGTTGACGGTTAAAAAGCTCGTAGTTGGATCTCAGTTCCGGACCGACGGTACGCCGCCCGGCGTCTACTGTCGGCTTCCGAACGCTAAAGCCCGTCGGCTCGGTCGGGGTGCTCTTCATCGAGTGTCCCGGGCGGCCGGCATGTTTACTTTAGAAAAATTAGGGTGCTCAGAGCAGGCCAAGGCGCCTGAATACTTGTGCATGGAATAATGGAATAGGACCTCGGTTCTATTT
OTU_S55	1	Spirotrachelostyla tani isolate JJM08112402 small subunit ribosomal RNA gene, complete sequence	4.04318e-128	99	99	AGCCGCGGTAATTCCAGCTCCAATAGCGTATATTAAAGTTGTTGCAGTTAAAAGCTCGTAGTTGGATTTCTGGGAGGGTGCCAATGTCCGCTGACGCGAGTGCAGCGGCGCCCTTCCATCCTTCTGTTAACGTTTCTTGGTATTCAGTTACTGGTTTCGGGCTCAGATATTTTACCTTGAGAAAATTAGAGTGTTTCAGGCAGGCTTGCGCCGGAATACATTAGCATGGAATAATAGAAAAGGACTTTAGTCTCCCTTGTTGGTTTAGGGAC
OTU_S56	1	Mytilus edulis 18S ribosomal RNA gene, partial sequence	1.7192e-126	99	99	AGCCGCGGTAATTCCAGCTCCAATAGCGTATATTAAAGTTGTTGTGGTTAAAAAGCTCGTAGTTGGATCTCGGGCCCAGGCTGGCGGTCCGACGCCTGTCGGTTACTGCCTGCTCCTGACCTACCTCCCGGTTTTCGCCCTTGGTGCTCTTGACTGAGTGTCTCGGGTGGCCGGAACGTTTACTTTGAAAAATTAGAGTGTTCAAAGCAGGCAATATCGCCTGAATAATGGTGCATGGGAATAATGGAATAGGACCTCGGTTCTATTTTGCT
OTU_S57	1	Mya truncata 18S ribosomal RNA gene, partial sequence	6.00061e-126	99	99	AGCCGCGGTAATTCCAGCTCCAATAGCGTATATTAAAGTTGCTGCAGTTAAAAAGCTCGTAGTTGGATCTCGGGTGCAGGCTTGCGGTCCGCCTCGCGGCGGTCACTGCTCGCCCTGACCTCCAGGCCGGTGTCACCGTCCCCTTGGTGCTCTTGATTGAGTGTCTCGGGCGGCCGGTACGTTTACTTTGAAGAAATTTAGAGTGCTCAAAAGCAGGGCCCTTGCCGCCTGAATAATGGTGCATGGAATAATGGAATAGGACCTCGGTTCTA
OTU_S58	1	Cyclopidae sp. JMM-2003 18S ribosomal RNA gene, partial sequence	4.04318e-128	99	99	AGCCGCGGTAACTCCAGCTCCAATAGCGTATATTAAAGTTGTTGTGGTTAAAAAGCTCGTAGTTGGATCTCGGCTCTCAGGGGGCGGTCCGTTATTTGACGCGACTGCCCCATTTGAGAGTGTTTCTTCGGCGGAACTCCCGGGGTGCTCTTCGCCGAGTGTCCCGTTGGGGGCCGCCAGGTTTACTTTGAAAAATTTAGAGTGCTCCAAGCAGGCTCGACACGCCTGAATATTTTGTGCATGGGAATAATGGAATAGGACGTCGTTCCTAT
OTU_S59	1	Ophiodromus flexuosus 18S ribosomal RNA gene, partial sequence	2.23622e-131	100	100	AGCCGCGGTAATTCCAGCTCCAATAGCGTATATTAAAGTTGTTGCAGTTAAAAAGCTCGTAGTTGGATCTCGGATCCCGGCTCGCGGTCCACCTCACGGTGGTTACTGCCTGTCCGGATCTACCTCCCGGTTTTCCCTTGGTGCTCTTGACTGAGTGTCTCGGGTGGCCGGAACGTTTACTTTGAAAAATTAGAGTGTTCAAAGCAGGCGCTTTCGCCTGAATAATGGTGCATGGAATAATGGAATAGGACCTCGGTTCTATTTTGTTGGTT

## Sheet: Nanticoke Harbour
OTU	No. of reads	Description	E value	Similarity[%]	Coverage[%]	Seq
OTU_S01	45665	Arctodiaptomus cf. stephanidesi FM-2012 isolate Acfstep_47 18S ribosomal RNA gene, partial sequence	1.07e-148	100	100	AGCCGCGGTAATTCCAGCTCCAATAGCGTATATTAAAGTTGTTGTGGTTAAAAAGCTCGTAGTTGGATCTCGGCGGACAGAAGTCGGTCCGAATGCTTTCGGTACTGGCTTGTTTGTCCGTGTGTTTTGCCAGAGGCAGGCGGGTGCTCTTCGCCGAGTGTCCGTTTGTGCTGGCAGGTTTACTTTGAAAAATTAGAGTGCTCAAAGCAAGCTCTTACGCTTGAATATTCGTGCATGGAATAATAGAATAGGATGTCGTTTCTATTTTGTTGGTTTTCGGAAATCGACATAATGATTAAT
OTU_S02	33815	Eurytemora affinis isolate MT00839 18S ribosomal RNA gene, partial sequence	7.19e-151	100	100	AGCCGCGGTAATTCCAGCTCCAATAGCGTATATTAAAGTTGTTGTGGTTAAAAAGCTCGTAGTTGGATTTCGGCGGGTATTGGTCGGTTTGAATTGCTTCAACACTGACTTTTTTACCCGTGTGTTTTGTCAGAATTTAACGGGTGATCTTCGCCGATTGTCCGTTAGAACTGACAGGTTTACTTTGAAAAAATTAGAGTGCTCAAAGCAAGCTTGATTGCTTGAATATTCGTGCATGGAATAATAGAATAGGAAGTCGTTTCTATTTTGTTGGTTTTCGGAAATCGACTTAATGATTAA
OTU_S03	11159	Sinantherina ariprepes 18S ribosomal RNA gene, partial sequence	1.07e-148	100	100	AGCCGCGGTAATTCCAGCTCCAATAGCGTATATTAAAGTTGTTGCAGTTAAAAGCTCGTAGTTGGATCTCGGGCGCCGGTTTGTGGTACACTTTACTGTTGTTACTGCATGTCCGGCCCTAATCAATCGGTTGGTCGTTTATGCCCTTCACTGGGTGTTTTCGGTAGCCGGTACGTTTACTTTGAGAAAATTAGAGTGCTTAAAGCAGGCCTTACGCCTGAATAATGTTGCATGGAATAATAGAATAGGACCTCGGTTTTATTTTGTTGGTTTTGTAGAGCATTGAGGTAATGATTAATA
OTU_S04	3576	Dreissena rostriformis bugensis isolate Drrb2 18S ribosomal RNA gene, partial sequence	7.19e-151	100	100	AGCCGCGGTAATTCCAGCTCCAATAGCGTATATTAAAGTTGCTGCAGTTAAAAAGCTCGTAGTTGGATCTCGGGCACAGGCTTGCGGTCCGCCTCGCGGCGGCCACCGCTCGCCCTGGCCTCCCGGCCGGCGTCACCGTCCCTTGGTGCTCTTGATCGAGTGTCTCGGGCGGCCGGCACGTTTACTTTGAAGAAATTAGAGTGCTTAGAGCAGGCCCTGGTCGCCTGGATAATTGTGCATGGAATAATGGAATAGGACCTCGGTTCTATCTGTTGGCTCTCGGAGCGCGAGGTAATGATT
OTU_S05	3453	Bosmina longirostris 18S rRNA gene, isolated in Belgium	7.19e-151	100	100	AGCCGCGGTAACTCCAGCTCCAATAGCGTATATTAAAGTTGTTGCGGTTAAAAAGCTCGTAGTCGGAGTTCTGTCTTCGGCCGAGGGGGGATTCTGCCTACACGGTATGAGTCTCGTTCCCTTTGGGTGTGCGGTGTCAAAGCCGTGCACTCTTAACGGTCGGACAAGTCCGTCGGAGTGTGGTTATTGTTGGAAGGGCAACCGACCAATGAGGCCACCGTAATCGTTCGGGGTGCCTTTAATCGGGTGTCTCGGGCGGCCGACATAGTTTACTTTGAACAAATTAGAGTGCTCAAAGCA
OTU_S06	2194	Cyclops sp. UK-RJH-2004 18S small subunit ribosomal RNA gene, partial sequence	1.07e-148	100	100	AGCCGCGGTAATTCCAGCTCCAATAGCGTATATTAAAGTTGTTGCGGTTAAAAAGCTCGTAGTTGGATCTCGGCGGGCAGGGGGCGGTCCGTTATTTGACGCGACTGCCCCATTTGCCCGTGTATCTTCGGCGGAACTCCCGGGGTGCTCTTCGCCGAGTGTCCCGTTGGGGGCCGCCAGCTTTACCTTGAAAAATTAGAGTGCTTAAAGCAGGCTCGACACGCCTGAATATTTGTGCATGGAATAATGGAATAGGACGTCGTTCCTATTTTGTTGGTTTTCGGGAATCGACGTAATGAT
OTU_S07	1199	Euchlanis alata 18S small subunit ribosomal RNA gene, partial sequence	3.73e-148	99	99	AGCCGCGGTAATTCCAGCTCCAATAGCGTATATTAAAGTTGTTGCAGTTAAAAAGCTCGTAGTTGGATCTCGGGTACTAGCATGTGGTACGCTTAATTGCTGTTACTATATGTCTGGTCCTAATCAATCGGTTGGCCGTTGATGCCCTTTATTGGGTGTTTTCGGTAGCCGGTACGTTTACTTTGAGAAAATTAGAGTGCTTAAAGCAGGCTATACGCCTGAATAATGTTGCATGGAATAATAGAATAGGACCTCGGTTCTATTTTGTTGGTTTTGTAGAGCATTGAGGTAATGATTAAT
OTU_S08	795	Daphnia galeata 18S ribosomal RNA gene, partial sequence	7.19e-151	100	100	AGCCGCGGTAACTCCAGCTCCAATAGCGTATATTAAAGTTGTTGCGGTTAAAAAGCTCGTAGTCGGATGTCTGTCTTCGGCCGGGCGGCGCCGCTCTGAATCAAGGGTGTTTGCGTTTCACGCTCTGGGAGCCCGGGTGTCAAAGCCCGACTCTCTTCACGGTCGGACAACATCGCCGGAGTGGTGGTCGGCGGGTCGCGGTTGTATCGGTTTCGATTCGGTTGAGTGCGAGAGTGACTCTCGGGTCTCTCTCTTCTCGATCGGTCGTTGTCGTTGACTCGATTCGCTCCACCCAGTCAA
OTU_S09	612	Leptodiaptomus siciloides isolate O4 18S ribosomal RNA gene, partial sequence	6.31e-139	99	99	AGCCGCGGTAATTCCAGCTCCAAGTAGCGTATATTAAAGTTGTTGTAGGTTAAAAAGCTCGTAGTTGGATCTCGGCGGCAGAAGTCGGTCCGAATGCTTTCGGTACTGGCTTGTTTGTCCGTGTGTTTTGCCAGAGGCAGGCGGGTGCTCTTCGCCGAGTGTCCGTCTGTGCTGGCAGGTTTAACTTTAGAAAAAATTAGAGTGCTCAAAGCAAGCTCTTACGCTTGAATATTCGTGCATGGAATAATAGAATAGGATGTCGTTTCTATTTTGTTGGTTTTCGGAAATCGACATAATGAT
OTU_S10	411	Asplanchnopus dahlgreni 18S small subunit ribosomal RNA gene, partial sequence	2.68e-137	99	99	AGCCGCGGTAATTCCAGCTCCAATAGCGTATATTAAGTTGTTGCAGTTAAAGCTCGTAGTTGGATCTCGGGTATTAGCAAGTGGTACGCTTTATTGCTGTTACTACTTGTCTGATCCTAATCAATCGGTTGGCCGTTGATGCCCTTTATTGGGTGTTTTCGGTAGCCGGTACGTTTACTTTGAGAAATTAGAGTGCTTAAAGCAGGCTATACGCCTGAATAATGTTGCATGGAATAATAGAATAGGACCTCGGTTCTATTTTGTTGGTTTGTAGAGCATTGAGGTAATGATTAATAGGGA
OTU_S11	368	Oithona similis 18S ribosomal RNA gene, partial sequence	1.07e-148	100	100	AGCCGCGGTAATTCCAGCTCCAATAGCGTATATTAAAGTTGTTGCGGTTAAAAAGCTCGTAGTTGGATCTCGGCGGGCAGGGGGTGGTTCGCTCTTCAGCGCTACTGCCCCGCTTTGCCCGTGTGATTGGCGGAGGTTTCGGGGTGCTCTTCGTTGAGTGACTCGGAGCGCCGTCAGGTTTACTTTGAAAAATTAGAGTGCTCAAAGCAGGCTTTTCACGCTTGAATATTCGTGCATGGAATAATGGAATAGGAACTCGTTTCTATTTTGTTGGTTTTCGGAAATCGAGTTAATGATTAA
OTU_S12	332	Nitocra hibernica 18S ribosomal RNA gene, partial sequence	1.07e-148	100	100	AGCCGCGGTAATTCCAGCTCCAATAGCGTATGTTAAAGTTGTTGCGGTTAAAAAGCTCGTAGTTGGATCTCGGCACCCCTCTGCCGGTCGCCTGTTCGGGCGGACTGGCACGATCGGGGTGTGACGCTTTGGCGGAGGCCCGGGGGTGCTCTTGACCGAGTGTCCCCGCGGTGCCGTCAGGTTTACTTTGAAAAATTAGAGTGCTCAGAGCAGGCCTTACACGCCTGAATCTTCCGTGCATGGAATAATGGAATAGGACGTCGTTTCTATTTTGTTGGTTTTCGGAAATTGACGTAATGA
OTU_S13	215	Holopedium gibberum 18S ribosomal RNA gene, partial sequence	7.19e-151	100	100	AGCCGCGGTAACTCCAGCTCCAATAGCGTATATTAAAGTTGTTGCGGTTAAAAAGCTCGTAGTTGGATTCCTGTCTTCGGCCGGGCGGGTGAAAAGTTGATAAAACTGATCACTTGTCTTTGATTCGGCGGTGTCAAAGCCGCCGAGTCTTTAACGGTCGGACAATACCGTCGGTGAGTGCCGGCTTGCGGCTTCGGCCGCGATCGACACTCGTAATCGACCGGGGTGCTCTTCATCGGGTGTCCCGGCCGACCGACATTTTTTTACTTTGAACAAATTAGAGTGCTCAAAGCAGGTGCA
OTU_S14	208	Dero furcata 18S ribosomal RNA gene, partial sequence	4.54e-147	100	100	AGCCGCGGTAATTCCAGCTCCAATAGCGTATATTAAAGTTGTTGCAGTTAAAAGCTCGTAGTTGGATCTCGGGTCCAGGCTCGCGGTTCGCCTCGCGGCGATCACTGCCCGTCCTGACCTACCTCCCGGTTTTCCCTTGGTGCTCTTCGTTGAGTGCTTCGGGTGGCCGGAACGTTTACTTTGAAAAATTAGAGTGCTCAAAGCAGGCGGACCGCCTGAATAATCGCGCATGGAATAATGGAATAGGACCTCGGTTCTATTTTGTTGGTTTTCGGAACTCGAGGTAATGATTAAGAGGGA
OTU_S15	159	Daphnia longiremis 18S ribosomal RNA gene, partial sequence	7.19e-151	100	100	AGCCGCGGTAACTCCAGCTCCAATAGCGTATATTAAAGTTGTTGCGGTTAAAAAGCTCGTAGTCGGATGTCTGTCTTCGGCCGGGCGGCGCCGCTCTGAATCAAGGGTGTTGCGTTTCACGCTCTGGGAGCCCGGGTGTCAAAGCTCGACTCTCTTCACGGTCGGACAACACAGCCGGAGTGGATGTGGGTGAGTCGCGGTTGTATCGTTTTGAGAGTTCGTTCATGTGGGGTGTGTTTCGCGAGTGCGTGAAGCTGGTTAACGCCGGCCTTTGCGTTCGCGCGTCGTGCCGTCGTGTGC
OTU_S16	147	Mesochra rapiens 18S ribosomal RNA gene, partial sequence	1.81e-139	99	99	AGCCGCGGTAATTCCAGCTCCAATAGCGTATATTAATTTTGTTGCGGTTAAAAGCTCGTAGTTGGATCTCGGCGGGTAGGGGGCGGTTCGATATTTGTCGCTACTGCTCCATTTTCCCGTGAATGTTTTGGCGGAGGTCCCAGGGTGTTCTTAACCGAATGTCCTGCGGATGCCGTCAGGTTTACTTTGAAAAATTAGAGTGCTCAAAGCAGGCTTACAAGCTTGAATATTCGTGCATGGAATAATGGAATAGGACGTCGTTTCTATTTTGTTGGTTTTCGGAAATCGACGTAATGATTG
OTU_S17	132	Cercopagis pengoi ZMUC CRU-9953 18S ribosomal RNA gene, partial sequence	7.19e-151	100	100	AGCCGCGGTAACTCCAGCTCCAATAGCGTATATTAAAGTTGTTGCGGTTAAAAAGCTCGTAGTTGGATTCCTGTCTTCGGCCGGGCGGTGCCGCCCGATAATCAAGGGCGTCGCACTGCCTTGGGAGCGTTGGTGTCAAAGCCGCGCTCTTTTAACGGTCGGACAATACCACCGGAGTGGCGGGGGATAGGCGTCGGCTCTCGCAGTTCGGCGCCGAAGGACCGCCCGTAATCGTCCGAGGTGCCTTTAACCGGGTGTCTCGGGCGGCCGGTAACGTTTACTTTGAACAAATTAGAGTGC
OTU_S18	93	Leptodora kindti 18S ribosomal RNA gene, partial sequence	7.19e-151	100	100	AGCCGCGGTAACTCCAGCTCCAAAAGCGTATATTAAAGTTGTTGCGGTTAAAAAGCTCGTAGTTGGATTCCTGTCTTCGGCCGGGCGGTGCCGCCTGATAATCAAAGGGCGATCGCACTGCCTTGGGAGCGTTGGTGTCAAAGCCGCGCTCTTTTAACGGTCGGACAATACCACCGGAGTGGTGTCTGTTGTCTGGTTGGTTCGAGGTTTCGGCCTCTGTCTCAATCAGACGGCGCACCCGTAATCGTTCGAGGTGCCCTTAACCGGGTGTCTCGAGCGGCCGGTAACGTTTACTTTGAA
OTU_S19	80	Paracalanus parvus isolate MT03860 18S ribosomal RNA gene, partial sequence	1.07e-148	100	100	AGCCGCGGTAATTCCAGCTCCAATAGCGTATATTAAAGTTGTTGTGGTTAAAAAGCTCGTAGTTGGATCTCAACAGCCTTGAAGCGGTTAACTTTGTAGTTTTACTGCTTTATAGGCTGTGCTTTTGCTGGAGGTTTAGGGGTGCTCTTGATCGAGTGTCTCTGGATGCCAGCAGGTTTACTTTGAAAAATTAGAGTGCTCAAAGCAGGCTAAAATGCCTGAATATTCGTGCATGGAATAATAGAATAGGATGTCGATCCTATTTTGTTGGTTTTCGGGACTCGACATAATGATAAATAG
OTU_S20	73	Skistodiaptomus pygmaeus 18S ribsomal RNA gene, partial sequence	3.98e-135	99	99	AGCCGCGGTAATTCCAGCTCCAATAGCGTATATTAAAGTTGTTAGTGGTTAAAAAGCTCGTAGTTGGATCTCGGCGGGCAGAAGTCGGTCCGAATGCTTTCGGTACTGGCTTGTTTGTCCGTGTGTTTTGCCAGAGGCAGGCGGGTGCTCTTCGCCGAGTGTCCGTCTGTGCTGGCAAGGTTTACTTGAAAAAATTGAGTGCTCAAAGCAGGCTCTTACGCTTGAATATTCGTGCATGGAATATAGAATAGGATGTCGTTCTATTTTGTGGTTTTCGGAAATCGACATAATGATTAATAG
OTU_S21	70	Keratella quadrata 18S ribosomal RNA gene, partial sequence	2.86e-143	99	99	AGCCGCGGTAATTCCAGCTCCAATAGCGTATATTAAAGTTGTTGCAGTTAAAAGCTCGTAGTTGGATCTCGGGAACTAGCATGTGGTACGCTTTACTGCTGTTACTACATGTCTGGTCCTAATCAATCGGTTGGCTGTTAATGCCCTTTACTGGGTGTTTTCAGTAGCCGGTACGTTTACTTTGAGAAAATTAGAGTGCTTAAAGCAGGCCATACGCCTGAATAATGTTGCATGGAATAATAGAATAGGACCTCGGTTCTATTTTGTTGGTTTTGTAGAGCATTGAGGTAATGATTAATA
OTU_S22	61	Pseudocalanus moultoni isolate MT00780 18S ribosomal RNA gene, partial sequence	1.07e-148	100	100	AGCCGCGGTAATTCCAGCTCCAATAGCGTATATTAAAGTTGTTGTGGTTAAAAAGCTCGTAGTTGGATCTCGGCGGTCTGAGGGCGGTGGTCTTCAGAGATCTACTGCCCTATAGACCGTAGTTTTGCCAGAGGTCTCAGGGTGCTCTTAACCGAGTGTCTTGCGATGCTGGCAGGTTTACTTTGAAAAATTAGAGTGCTCAAAGCAGGCTTTTACGCCTGAATATTCGTGCATGGAATAATAGAATAGGAAGTCGTTTCTATTTTGTTGGTTTTCGGAAATCGACTTAATGATTAATAG
OTU_S23	55	Castrella pinguis isolate UH235.2 18S ribosomal RNA gene, partial sequence	1.07e-148	100	100	AGCCGCGGTAATTCCAGCTCCAATAGCGTATAAATAAATTGTTGCAGTTAAAAAGCTCGTAGTTGGATCTCAGGTGTGAGTCGTCGGTACAGTCTTCGTACTGTTACTGTTCGCTCTCCACCTTCATAAGCTGTCGATGCCCTGTGGTGCTCTTTATTGAGTGCTACAGGGTGCGCAGCACGTTTACTTTGAAAAAATTAGAGTGCTCAAAGCAGGCCCTGCGCCTGAATAGTCTTGCATGGAATAATGGAACAGGACTTCGGTTCTATTTGTTGATTTTCGGTATCGAAGTAATGATTA
OTU_S24	54	Trimalaconothrus sp. 1 KD-2008 18S ribosomal RNA gene, partial sequence	4.54e-147	100	100	AGCCGCGGTAATTCCAGCTCCAATAGCGTATATTAAAGTTGTTGTGGTTAAAAGCTCGTAGTTGGATCTCAGTTCGAGTCAGGCGGTCCACTTGCCAGTGGTTACTACTTGACTGAACACTTTATCGAGTTGTCCTATGGTGCTCTTCACCGAGTGTCATAGGCGATCGGTACGTTTACTTTGAAAAATTAGAGTGCTCAAAGCAGGCGTAACGCCCGAATAATGTTGCATGGAATAATGGAATAGGACCTCGGTTCTATTTTGTTGGTCTTCGGAATCTGAGGTAATGATTAAGAGGGA
OTU_S25	42	Brachionus calyciflorus isolate 20120630-14 18S ribosomal RNA gene, complete sequence	2.86e-143	99	99	AGCCGCGGTAATTCCAGCTCCAATAGCGTATATTAAAGTTGTTGCAGTTAAAAAGCTCGTAGTTGGATCTCGGGTACTAGCATGTGGTACGCTTAACTGCTGTTACTACATGTCTGGTCCTAATCAACCGGTTGGCCGTTGATGCCCCTTTATTGGGTGTTTTCGGTAGCCGGTACGTTTACTTTGAGAAAATTAGAGTGCTTAAAGCAGGCCTTACGCCTGAATAATGTTGCATGGAATAATAGAATAGGACCTCGGTTCTATTTTGTTGGTTTTGTTAGTAGCATTGAGGTAATGATT
OTU_S26	41	Collotheca campanulata 18S ribosomal RNA gene, partial sequence	3.06e-149	100	100	AGCCGCGGTAATTCCAGCTCCAATAGCGTATATTAAAGTTGTTGCAGTTAAAAAGCTCGTAGTTGGATCTCGGGTGCCAGTTAGCGGTACGCTTAATTGCTGTTACTGCTTGTCTGGCCCTAATCAACCGGTTGGCCGTTTATGTCCTTTATTGGGTGTTTACGGTAGCCGGTACGTTTACTTTGAGAAAATTAGAGTGCTTAAAGCAGGCCTTACGCCTGAATAATGTTGCATGGAATAATAGAATAGGACCTCGGTTCTATTTTGTTGGTTTTGTAGAGCATTGAGGTAATGATTAAT
OTU_S27	30	Aeolosoma sp. GG-2011 18S ribosomal RNA gene, partial sequence	3.49e-142	99	99	AGCCGCGGTAATTCCAGCTCCAATAGCGTATATTAAAGTTGTTGCAGTTAAAAGCTCGTAGTTGGATCTCGGGTGCAGGCCGACGGTCCACCTCGCGGTGGTTACTGTCGGTCCTGTCCTGTGTGCTGTCGCTGCGCCGGTGCTCTTCGCTGAGCGTTGGCGTGGGGCAGAGCGTTTACTTTGAAAAATTAGAGTGCTCAAAGCAGGCGTGTCGCTCGAATAATGGTGCATGGAATAATGGAATAGGACCTCGGTTCTATTTTGTTGGTTTTCGGGACTCGAGGTAATGATTAAGAGGGA
OTU_S28	23	Ephydatia fluviatilis clone EfG11 18S ribosomal RNA gene, partial sequence	7.19e-151	100	100	AGCCGCGGTAATTCCAGCTCCAATAGCGTATATTAAAGTTGTTGCAGTTAAAAAGCTCGTAGTTGGATTTCGGGGCAGGAGGTCCGGTCCGCCGAAAGGCAGGTACTGGACGCCAGCCCTTTTTCTCGAAGGCCCCATCTGCTCTTCACTGAGTGGTAGGGGAGTTCGGGACGTTTACTTTGAAAAAATTAGAGTGTTCAAGGCAGGCCGTCGCTTGAATACGTTAGCATGGAATAATGGAATAGGACTTCGGTTCTATTTCGTTGGTTTCTGGGACCGAAGTAATGATTAAGAGGGACA
OTU_S29	22	Stokesia vernalis 18S ribosomal RNA gene, partial sequence	1.07e-148	100	100	AGCCGCGGTAATTCCAGCTCCAATAGCGTGCGCAAAAGTTGTTGCAGTTAAAAAGCTCGTAGTTGAACTTCTGGCCGCGTACAGGTTTGGCTTCAGTCGACTTGTTATGCAGTCATCCGTCTGCAAACCTAGTCGGCCTTTACTGGTTCGACTAGGAAAGCAGACAATTTACCTTGAAAAATTAGAGTGTTTCAGGCAGGTAACCGCCGGAATACATTAGCATGGAATAATGGAATAGGACTTAGCTCCTTTGTTGGTTTTAGGAACTTAGTAATGATTAATAGGAACAGTTGGGGGCAT
OTU_S30	16	Nais pardalis 18S ribosomal RNA gene, partial sequence	8.21e-144	100	100	AGCCGCGGTAATTCCAGCTCCAATAGCGTATATTAAAGTTGTTGCAGTTAAAAGCTCGTAGTTGGATCTCGGGTCCAGGCTTGCGGTTCGCCTCGCGGCGATTACTGCTCGTCCTGACCTACCTCCCGGTTTCCCTTGGTGCTCTTCGCTGAGTGCTTCGGGTGGCCGGAACGTTTACCCTGAAAAATTAGAGTGCTCAACGCAGGCGGACTGCCTGGATAATCGCGCATGGAATAATGGAATAGGACCTCGGTTCTATTTTGTTGGTTTTCGGAACTCGAGGTAATGATTAAGAGGGAC
OTU_S31	16	Microstomum lineare DNA for 18S ribosomal RNA	1.48e-140	99	99	AGCCGCGGTAATTCCAGCTCCAATAGCGTATATTAAAGTTGTTGCAGTTAAAAGCTCGTAGTTGGATCTGAGGACTAGAGATAATGGTGCGATAACTTCGTTACTGTTATTTCTGCCTAAAAAGACAGTGCTAGGCATTGGTGCTCTTAATTGAGTGCTTTTGCTGCCTGTCGAGTTTACTTTGAAAAAATTAGAGTGCTCAAAGCAGGCGCTTTGCCTGAATAGTGGTGCATGGAATAATGGAATAAGATCTTCGGATCTATTTTGTTGGTTTTCGGAAGCCGAGGTAATGATTAAGAG
OTU_S32	15	Calanus helgolandicus isolate MT03797 18S ribosomal RNA gene, partial sequence	1.07e-148	100	100	AGCCGCGGTAATTCCAGCTCCAATAGCGTATATTAAAGTTGTTGTGGTTAAAAAGCTCGTAGTTGGATCTCGGCGGACTGAGGGCGGTTTGCTTGCTAGTATTACTGCCCTATAGTCCGTAGTTTTGCCAGAGGTTTCGGGGTGCTCTTAATCGAGTGTCCCGGGATGCTGGCAGGTTTACTTTGAAAAATTAGAGTGCTCAAAGCAGGCTATTACGCCTGAATATTCGTGCATGGAATAATAGAATAGGAAGTCGTTTCTATTTTGTTGGTTTTCGGAAATCGACTTAATGATTAATAG
OTU_S33	11	Simocephalus serrulatus 18S ribosomal RNA gene, partial sequence	5.53e-146	100	99	AGCCGCGGTAACTCCAGCTCCAATAGCGTATATTAAAGTTGTTGCGGTTAAAAAGCTCGTAGTCGGATGTCTGTCTTCGGCCGGGCGGCGCCGCTCTGAATCAAGGGTGTTGCGTTCTTTCGCTCTGGGAGACGGGTGTCAAAGCCCGACTCTCTTCACGGTCGGACAACATCGCCGGAGTGGTGGCCGGTGGGTCGTCGGGTTAGCGGGTTTGGTGTGAGGGAGTTCGCTCTTTTCTACCTTTCTCGTCCGGCGGCTCGCTCCACCCGTCAATCGTCCGGGTGCCTTTACCGGGTGTCT
OTU_S34	10	M.scalaris 18S small subunit ribosomal RNA	1.07e-148	100	100	AGCCGCGGTAATTCCAGCTCCAATAGCGTATATTTAAGTTGTTGCAGTTAAAAAGCTCGTAGTTGGATTTAGGGCGAGGGTGCTCGGTCTGCCGTTTCGGTTGCACTGTTCTACTGTCGTCTTCTTGTCGGGGACGGGTTCTGGCCTTCATTGGCTGGGGCTCGGAGTCGGCGATGTTACTTTGAAAAATTAGAGTGTTCAAAGCAGGCCTAAGCTCTGAATACATTAGCATGGAATAACGCTATAGGACTCGGGTCCTATTGTGTTGGTTTTCAGGACCGGAGTAATGATTAATAGGGA
OTU_S35	9	Prochromadora sp. ProcSp1 small subunit ribosomal RNA gene, partial sequence	1.93e-145	100	100	AGCCGCGGTAATTCCAGCTCCAATAGTGTATATTAAAGTTGTTGCGGTTAAAAGCTCGTAGTTGGATCTGCGACCATCAAGACCGGTAGCCCATTGGGTTTCACTGGTTCTTGTGGTCTCCTTGCTGGTCTTTCCTAGGTGCTCTTAACTGAGTGCCTTGGTTGGCTAGCGCTTTTACTTTGAAAAATTAGAGTGCTCAAAGCAGGCTTTTGCCTGAATAGTGGTGCATGGAATAATGGAATAGGACCTCGGTTCTATTTTGTTGGTTTTCGGAGCTCGAGGTAATGATTAAGAGGGACA
OTU_S36	8	Vorticella campanula isolate 104012705 18S ribosomal RNA gene, partial sequence	6.74e-145	100	100	AGCCGCGGTAATTCCAGCTCCAATAGCGTATATTAAAGTTGTTGCAGTTAAAAGCTCGTAGTTGAAATTCTGATTGTTCGGGTCTCTAGCCTTTAGGCAGGGATACCGACAGTCATCCGCTTGCAAACATTGCTCGATCTTAACCGGTTGACTATGTGAGTAAGCACTTTACCTTGAGAAAACAGAGTGTTCCAGGCAGGTTTGTCCGGAATGCATTAGCATGGAATAATAGAACATGACTGAAGTCAATTTATTGGTTAAAGACTTTAGTAATGATTAATAGGAACAGTCGGGGCATTC
OTU_S37	7	Stentor muelleri partial 18S rRNA gene, country Germany, isolate 1	8.76e-150	100	99	AGCCGCGGTAATTCCAGCTCCAGTAGCGTATATTAAAGTTGTTGCAGTTAAAAAGCTCGTAGTTGAAGCTCTGCTATTACGACTTGGGCACTTCGGTGTTCGAGTTGTTGTAGCATCCATCTGAGTAACTGCCATGGCATTGAGTTGTTGTGGTAGGGATCAGGTACTTTACCTTGAGCAAATTAAAGTGTTCCAGGCAGGCTTTGGCCTGAATAGTCCAGCATGGAATAATAGAAAAGGACTGTATGTCATTATTGGTGTTATGGCGTATAGTAATGATTAATAGGGATAGTTGGGGCA
OTU_S38	7	Rimostrombidium sp. FU44-33 18S ribosomal RNA gene, partial sequence	1.3e-147	100	100	AGCCGCGGTAATTCCAGCTCCAATAGCGTATATTAAAGTTGTTGCAGTTAAAAAGCTCGTAGTTGGATTTCTGGTAGGGAGTCAATGCCCGCTTGATGCGTGCGCAGAGGTTCCTTGCCATCCTTCTGTTAACCCTCGGACCTTCACTGGTCCGGTGGGAGCCCAGATATTTTACCTTGAGAAAATTAGAGTGTTTCAGGCAGGCTAGTGCCGGATACATTAGCATGGAATAATAGAATAGGACTTTTTCCTCTTCCGTTGGTCTGAGGGGATGAAGTAATGATTAATAGGGATAGTTGG
OTU_S39	6	Oedogonium stellatum 18S ribosomal RNA gene, partial sequence	4.54e-147	99	99	AGCCGCGGTAATTCCAGCTCCAATAGCGTATATTTAAGTTGTTGCAGTTAAAAAGCTCGTAGTTGGATTTCGGGTGAGCCTCGCCGGTCCGCCATTGGTGAGCACTGGCGGGGGTTACCTTCTTGCCGGGGACGGGCTCCTGGGCTTAATTGTCCGGGACTCGGAGTCGGCGTTGCTACTTTGAGTAAAACGGAGTGTTCAAAGCAAGCCTACGCTTGAACGATATAGCATGGAATAGCGTGATAGGACTCTGGCCTATCCCGTTGGTCTGTGGGCATGGAGTAATGATTAAGAGGGACA
OTU_S40	6	Craspedacusta sowerbyi isolate Xiangshan urban 18S small subunit ribosomal RNA gene, partial sequence	1.07e-148	100	100	AGCCGCGGTAATTCCAGCTCCAATAGCGTATATTAAAGTTGTTGCAGTTAAAAGCTCGTAGTTGGATTTCGGAATGGGCCAGTTGGTCCGCCCTCGTGGTGTGCTACTGGCTGGTCTGTTCTTCTTCGCAAAGACTGCGTGTGCTCTTCAGTGAGTGTGCGTAGGATTTGTGACGTTTACTTTGAAAAAATTAGAGTGTTCAAAGCAGGCTTTGTGCTTGAATACATGAGCATGGAATAATGGAATATGACTTTGGTCTTATTTTGTTGGTTTCTAAGACCGAAGTAATGATTGAGAGGG
OTU_S41	6	Ceratium hirundinella small subunit ribosomal RNA gene, partial sequence	1.07e-148	100	100	AGCCGCGGTAATTCCAGCTCCAATAGCGTATATTAAAGTTGTTGCGGTTAAAAAGCTCGTAGTTCGATTTCTGCTCAGGTAGACTGGTCCGCCCTCTGGGTGAGCATCTGGCTTGGCCTGGGCATTTTCTTGGTGACCGCAGCTGCCCTTGACTGTGTGGTGTGGAATTCAGGACATTTACTTGAGGAAATCAGAGTGTTTCAAGCAGGCATCTGCCTTGAATAACTTAGCATGGAATAATACATTGGGACTTTAGTTATTTTTTGTTGGTTTTTAGAACTGAAGTAATGATGAATAGGG
OTU_S42	6	Balanus nubilus 18S ribosomal RNA gene, partial sequence	7.19e-151	100	100	AGCCGCGGTAATTCCAGCTCCAGTAGCGTATATTAAAGCTGTTGCGGTTAAAAAGCTCGTAGTTGGATATCAGTGCGTTTCCGGTCCGGTATGCCTGGCACTGTCGCTCTGCGGCAGCGCTGGGCTCCCAAATATCGGCTGGCCGCATTCAATCGTGCCGGATCCGTCGCGGGCCGTTCTTCGGGGGGCCTGTTGGCGACCGGCGACGTTACCTTGAACAAATTAGAGTGCTCAAAGCAGGCTCTGAATGCCTGTATACATATTCATGGAATTGGAGAATACGTCCCTGGCTCGATTTGG
OTU_S43	5	Strongylostoma elongatum 18S ribosomal RNA gene, partial sequence	2.86e-143	99	99	AGCCGCGGTAATTCCAGCTCCAATAGCGTATATTGAAATTGTTGCAGTTAAAAAGCTCGTAGTTGGATCTGAGGTGGGAGTCGTCAGTTCAGTTTTTCGCTGCGACTGTACGTACTCTACCTTACACAGTCATTAGACGATCTGTGGTGCTCTTTACTGAGTGCTGCAGGTTGCATGGCACGTTTACTTTGAAAAATTAGAGTGCTCAAAGCAGGCCTTAGTGCTTGTATAATCTTGCATGGAATAATGGAATAGGACTTCGGTTCTATTTTGTTGGTTTTCGGAATCGGAGTAATGATT
OTU_S44	5	Macrocyclops albidus 18S rRNA gene	3.06e-149	100	100	AGCCGCGGTAATTCCAGCTCCAATAGTTTATATTAAAGTTGTTGTGGTTAAAAAGCTCGTAGTTGGATCTCGGCGGGCAGGGGGCGGTCCGTTATTTGACGCGACTGCCCCATTTGCCCGTGTTTCTCGGCGGAATTCCTAGGGTGCTCTTCGCCGAGTGTCCTTGGAGGCCGCCAGGTTTACTTTGAAAAAATTAGAGTGCTCCAAGCAGGCTCGACACGCCTGAATATTCGTGCATGGAATAATGGAATAGGACGTCGTTCCTATTTTGTTGGTTTTAGGGATTCGACGTAATGATTA
OTU_S45	5	Evadne nordmanni 18S ribosomal RNA gene, partial sequence	7.19e-151	100	100	AGCCGCGGTAACTCCAGCTCCAATAGCGTATATTAAAGTTGTTGCGGTTAAAAAGCTCGTAGTTGGATTTCTGTCTTCGGCCGGGCGGTGCCGCCTGATAATCAAGGGCGCGCACTGCTTTGGGAGCGTTGGTGTCAAAGCCGCGCTCTTTTAACGGTCGGACAATACCACCGGAGTGGTGACGGGTCGGCGGGGTTGGCTTTTATCGGCCTTCACTGTCGGCTCCCACCCGTAATCGTCCGAGGTGCTCTTAACCGAGTGTCTCGGGCGGCCGGTAACGTTTACTTTGAACAAATTAGA
OTU_S46	5	Dikerogammarus villosus voucher 676 18S ribosomal RNA gene, partial sequence	2.84e-97	99	99	AGCCGCGGTAATTCCAGCTTCAGCAGCATCTATTAAAGTTGCTGCGGTTAAAAGGCTCGCAGTTGAATGTCTGTATCGAGCGCAGGTAGGTGGACGTTGGGGCGTGGAAGTACGGGCAGTTGGGTTGTCGTGTGCGTTTACTCGTGCGCGGTGGCCTTTCGGCTTTCCACAACCCCGTCGTTACAGCCTCCTCGCTCGGGTACATAACGGATATCGGTCAAAGG
OTU_S47	5	Centropages hamatus isolate MT03841 18S ribosomal RNA gene, partial sequence	7.19e-151	100	100	AGCCGCGGTAATTCCAGCTCCAATAGCGTATATTAAAGTTGTTGTGGTTAAAAAGCTCGTAGTTGGATTTCGGCGGGTATTGGTTGGTTTGAATTGCTTCAACACTGACTTTTTTACCCGTGTGTTTTGCCAGAATTTAGCGGGTGATCTTCGCCGATTGTCCGTTGGAACTGGTAGGTTTACTTTGAAAAAATTAGAGTGCTCAAAGCAAGCTTACTGCTTGAATAGTTGCGCATGGAATAATAGAATAGGAAGTCGTTTCTATTTTGTTGGTTTTCGGAAATCGACTTAATGATTAAT
OTU_S48	3	Vorticella sp. 4 JG-2011 18S ribosomal RNA gene, partial sequence	7.19e-151	100	100	AGCCGCGGTAATTCCAGCTCCAATAGCGTATATTAAAGTTGTTGCAGTTAAAAAGCTCGTAGTTGAAATTCTGATTGTTCGGGTTTTTAGCCTTTAGGCGGAAATACCGACAGTCATCCGCTTGCAAACATACGTTTGACCTTAACCAGTTGACTATGTGAGTAAGCATTTTACCTTGAGAAAAACAGAGTGTTCCAGGCAGGTTTGTCCGGAATGCATTAGCATGGAATAATAGAACATGACTGAAGTCTATTTATTGGTTAAAGGCTTTAGTAATGATTAATAGGAACAGTCGGGGGC
OTU_S49	3	Tintinnopsis lacustris isolate CBO8 18S ribosomal RNA gene, partial sequence; internal transcribed spacer 1, 5.8S ribosomal RNA gene, and internal transcribed spacer 2, complete sequence; and 28S ribosomal RNA gene, partial sequence	6.74e-145	99	99	AGCCGCGGTAATTCCAGCTCCAATAGCGTATATTAAAGTTGTTGCAGTTAAAAGCTCGTAGTTGGATTTCTGGTTAAAGGTTAGAGCGCACCTGTGTGAGGCTCGAGTCTTTTGCCATCCTTCTGTTAACCTTTCATGACATTCACTTGTCGGTTTGGGGCTCAGATATTTTACCTTGAGAAAATTAGAGTGTTTCAGGCAGGCTTGTGCCCGGATACATCAGCATGGAATAATGGAATAGGACTTTAGCCCCTTCTGTTGGTCTGAGGGGTTGAAGTAAGGATTAATAGGGATAGTTGG
OTU_S50	3	Stigmina sp. CPC 11721 18S ribosomal RNA gene, internal transcribed spacer 1, 5.8S ribosomal RNA gene, internal transcribed spacer 2, and 28S ribosomal RNA gene, complete sequence	1.81e-139	99	99	AGCCGCGGTAATTCCAGCTCCAATAGCGTATATTAAAGTTGTTGTGGTTAAAAGCTCGTAGTTGAACCTTGGGCCTGGCTGGCCGGTCCGCCTCACCGCGTGTACTGGTCCGGCCGGGCCTTTCCTCTGGGGAGCCTCATGCCCTTTCACTGGGCGTGTTGGGGGAACCAGGACTTTTACTTTGAAAAAATTAGAGTGTTCAAAGCAGGCCTTTGCTCGAATACATTAGCATGGAATAATAGAATAGGACGTGTGGTTCTATTTTGTTGGTTTCTAGGACCGCCGTAATGATTAATAGGG
OTU_S51	3	Rotaria rotatoria 18S ribosomal RNA gene, complete sequence	1.58e-146	99	99	AGCCGCGGTAATTCCAGCTCCAATAAGGAAAACTAAAGTTGCTGTGTTTAAAAAGCTCGTAGTTGAATTTCGGGTATTTGTTGCTAGCTGGTCTAACTGGCCATGTTGGTTAACAGATCCTCATTTGCTGGACGGCTGGCGATGATCTTCATCGATTGTCGTCAGTTGCCAGCACGTTTACTTTGAGAAAATTAGAGTGCTAAAAGCAGGCTCACGCCTATATATATTGCATGGAATAATGAAATAAGATCTCGATCTTATTTCGTTGGTTTTAGAAATTGAGATAATGATTAATAGGAT
OTU_S52	3	Quercus suber isolate EE4_09A_QUESUB 18S ribosomal RNA gene, partial sequence	7.19e-151	100	100	AGCCGCGGTAATTCCAGCTCCAATAGCGTATATTTAAGTTGTTGCAGTTAAAAAGCTCGTAGTTGAACCTTGGGTTGGGCAGAGCGGTCCGCCCCTGGTGTGCACCGGTCTGCTCGTCCCTTCTACCGGCGATGCGCTCCTGGCCTTAACTGGCCGGGTCGTGCCTCCGGTGCTGTTACTTTGAAGAAATTAGAGTGCTCAAAGCAAGCCTACGCTCTGGATACATTAGCATGGGATAACATCATAGGATTTCGGTCCTATTCTGTTGGCCTTCGGGATCGGAGTAATGATTAACAGGGA
OTU_S53	3	Peridinium inconspicuum genomic DNA containing 18S rRNA gene, ITS1, 5.8S rRNA gene, ITS2, culture collection CCAP 1140/3	3.73e-148	99	99	AGCCGCGGTAATTCCAGCTCCAATAGCGTATATTAAAGTTGTTGCGGTTAAAAAGCTCGTAGTTGGATTTCTGTCGAGGACGGCCGGTCCGCCCCCCGGGTGAGTATCTGGCTCGGCCTGGACATCTTCTTGGAGAACGTCGCTGCACTTCACTGTGTGGTGCGGTATCCAGGACTTTTACTTTGAGGAAATTAGAGTGTTTCAAGCAGGCACACGCCTTGAATACATTTGCATGGAATAATAAGATAGGACCTTGGTTCTATTTTGTTGGTTTCTAGAGCTGAGGTAATGATTAATAGG
OTU_S54	3	Halteria grandinella 17S ribosomal RNA gene, internal transcribed spacer 1, 5.8S ribosomal RNA gene and internal transcribed spacer 2, complete sequence; and 26S ribosomal RNA gene, partial sequence	1.93e-145	99	99	AGCCGCGGTAATTCCAGCTCCAATAGCGTATATTAAAGTTGTTGCAGTTAAAAAGCTCGTAGTTGGATTTCTGGGAGGGCGCCAATGTCCGCTCGTTCGCGTGTGCAGCGGCGCCCTTCCATCCTTCTGTTAACGCTTCTTGGTATTCAGTTACTGGTAGCGGGCTCAGATATTTTACCTTGAGAAAATTAGAGTGTTCCAGGCAGGCTTGCGCCGGAATACATTAGCATGGAATAATAGAATAGGACTTTAGTCTCCTTTGTTGGTTTGAGGGACTGAAGTAATGATTAATAGGGATAG
OTU_S55	2	Ulothrix zonata isolate 40-2011 18S ribosomal RNA gene, complete sequence	7.19e-151	100	100	AGCCGCGGTAATTCCAGCTCCAATAGCGTATATTTAAGTTGTTGCAGTTAAAAAGCTCGTAGTTGGATTTCGGGTGGGTACCGCCGGTCTCCCTTTGGGTATGTACTGGCGTGGCCCGCCTTGCTGTCGGGGACGATCTCCTGGGCTTTACTGTCCGGGAATCGGAGTCGACGAGGTTACTTTGAGTAAATTAGAGTGTTCAAAGCAAGCCTACGCTCTGAATATAATAGCATGGGATAACACGACAGGACTCTGGCCTATCGTGTTGGTCTGTAGGACCGGAGTAATGATTAAGAGGGA
OTU_S56	2	Ptygura libera 18S ribosomal RNA gene, partial sequence	1.58e-146	99	99	AGCCGCGGTAATTCCAGCTCCAATAGCGTATATTAAAGTTGTTGCAGTTAAGAAGCTCGTAGTTGGATCTCGGGTGCCAGTTTGTGGTACACTTTATTGTTGTTACTGCATTTCTGGCCCTAATCAACCGGTTGGCCGTTTATGCCCTTAATTGGGTGTTTTCGGTGGCCGGTACGTTTACTTTGAGAAAATTAGAGTGCTTAAAGCAGGCCTTACGCCTGAATAATGTTGCATGGAATAATAGAATAGGACCTCGGTTTTATTTTGTTGGTTTTGTAGAGCATTGAGGTAATGATTAAT
OTU_S57	2	Pleurobrachia pileus 18S ribosomal RNA gene, complete sequence	5.53e-146	99	99	AGCCGCGGTAATTCCAGCTCCAATAGCGTATATTAAAGTTGTTGCAGTTAAAAGCTCGTAGTTGGACCTCGGAGCAGGTTGATTGGTCCGTCCTGAAGGATGCTGTACTGATCGGTCTGCTCTTCTTCGCGAAGACTCCGTGTGCCCTTAACTGGGTGGGCGAAGGATTCGCGACGTTTACTTTAGAAAAATTAGAGTGTTCAAAGCAGGCAATCGCTTGGATATCTCAGCATGGAATAATAGAATAGGACTTTGGTCTTATTTTGTTGGTTTCCGAGACCGAAGTAATGATTAATAGGG
OTU_S58	2	Phyllodiaptomus sp. JV-2011 isolate To227 18S ribosomal RNA gene, partial sequence	8.76e-91	99	99	AGCCGCGGTAATTCCAGCTCCAATAGCGTATATTAAAGTTAGTTCGTGGTTAAAAAGCTCGTAGTTGGATCTCGGCGGACAGAAGTCGGTCCGAATGCTTTCGGTACTGGCTTGTTTGTCCGTGTGTTTTGCCAGAGGCAGGCGGTGCTCTTCGCCGAGTGTCCGTTTGTGCTGGCAGGTTTACTTGAAAAATTGAGTGCTCAAAGCAAGCT
OTU_S59	2	Nanomia bijuga small subunit ribosomal RNA gene, partial sequence	4.54e-147	100	100	AGCCGCGGTAATTCCAGCTCCAATAGCGTATATTAAAGTTGTTGCAGTTAAAAGCTCGTAGTTGGATTTCGGAGTGGGCCAGTTGGTCCGCCGCAAGGTGTGTTACTGACTGGTTTGCTCTTCTTCGCAAAGACTGCGTGTGCTCTTGAGTGAGTGTGCGTAGGATTTACGACGTTTACTTTGAAAAATTAGAGTGTTCAAAGCAGGCTATTGCTTGAATACATGAGCATGGAATAATGGAATAGGACTTTGGTCCCATTTTGTTGGTTTCTAGGGCCGAAGTAATGATTAAGAGGGACA
OTU_S60	2	Murrayon pullari 18S ribosomal RNA gene, partial sequence	1.07e-148	100	100	AGCCGCGGTAATTCCAGCTCCAATAGCGTATATTAAAGTTGCTGCGGTTAAAAAGCTCGTAGTTGGATCTGGGTAGCTGGATGGATGGTGTGCCTTGCGGTATTACTGTCTGTTCGGCACCACAAGCCGGCCATGTCTTGTATGCCCTTCACTGGGTGTACTTGGCGACCGGAACGTTTACTTTGAAAAAATTAGAGTGCTCAAAGCAGGCGTACGGCCTTGCATAATGGTGCATGGAATAATGGAATAGGATCTCGGATTCTTTTTGTTGGTTTTCGGAACTCGAGGTAATGATTAATA
OTU_S61	2	Microdalyellia fusca isolate UH80.6 18S ribosomal RNA gene, partial sequence	7.19e-151	100	100	AGCCGCGGTAATTCCAGCTCCAATAGCGTATATTAAAATTGTTGCAGTTAAAAAGCTCGTAGTTGGATCTCAGGTGTGAGTCGTCGGTACAATCTTAGTATTGTTACTGTTCGTTCTCCGCCTTATATAGCTGTTGATGCTCTGTAGTGGTCTTTACTGATTGTTACAGAGTGCACGGCACGTTTACTTTGAAAAAATTAGAGTGCTCAAAGCAGGCCTTTGTGCTTGAATAGTCTTGCATGGAATAATGGAAAAGGACTTCGGTTCTATTTTGTTGGTTTTCGGTTCCGAAGTAATGAT
OTU_S62	2	Metridia pacifica gene for 18S ribosomal RNA, partial sequence	5.18e-140	99	99	AGCCGCGGTAATTCCAGCTCCAATAGCGTATATTAAAGTTGTTGCGGTTAAAAAGCTCGTAGTTGGATCTCGGCAAGTAGAGGGCGGTATGCTTCGTAGCATTTACTGCCCTATACTGTAGTTTTGCCAGAGGTTCCTGGGTGCTCTTAATCGAGTGTCTAGGGATGACTGGCAGGTTTACTTTGAAAAATTAGAGTGCTCAAAGCAGGCTATTACGCTTGAATATTCGTGCATGGAATAATAGAATAGGAAGTTGTTTCTATTTTGTTGGTTTTCGGAAATCGACTTAATGATTAATAG
OTU_S63	1	Trichocerca rattus 18S ribosomal RNA gene, partial sequence	8.08e-64	99	99	AGCCGCGGTAATTCCAGCTCCAATAGCGTATATTAAAGTTGTTGCAGTTAAAGCTCGTAGTTGGATCTCGGGTACCAGCAAGTGGTACGCTTAATTGCTGTTACTACTTGTCTGGTCCTAATCAACCGGTTGGCCATTGACGCCTTATTGGT
OTU_S64	1	Temora turbinata 18S ribosomal RNA gene, partial sequence	5.06e-94	99	99	AGCCGCGGTAATTCCAGCTCCAATAGCGTATATTAAAGTTGTTGTGGTTAAAAAGCTCGTAGTTGGATTTCGGCGGGTATTGGTCGGTTTGAATTGCTTCAATACTGACTTTTTTACCGGTGTTTTGCCAGAATTTAACAGGTGATCTTCGCCGATTGCCGTTAGACTGGCAGGTTTACTTGAAAAAATTGAGTGCTCAAAGCAAGCTTGATTGCTTGAAT
OTU_S65	1	Spirogyra sp. 13-2011 18S ribosomal RNA gene, complete sequence	3.73e-148	100	100	AGCCGCGGTAATTCCAGCTCCAATAGCGTATATTTAAGTTGTTGCAGTTAAAGCTCGTAGTTGGATTTCGGGAGCGAGCCGTGGGTCGCCGCTCGCCGGTTGACACCGACGCTCCTCCTTCTCGGCCTCGGCGTGCGGCTGGGCTTCGTTGCTCGGCCGCCCGCCGCGGCAATGTTACCTTGAATAAATTATGGTGTTCAAAGCAGGCGTCGGCTGTGAGTACATTAGCATGGAATAACGGCACAGGACTTCGGTGGTCCCGTTCTCGTTGGTCTCCGCACCGGAGTAATGGTTAACAGG
OTU_S66	1	Spathularia velutipes isolate AFTOL-ID 1291 18S ribosomal RNA gene, partial sequence	1e-142	99	99	AGCCGCGGTAATTCCAGCTCCAATAGCGTATATTAAAGTTGTTGCAGTTAAAAGCTCGTAGTTGAACCTTGGGCCTGGTTGACCGGTCCGCCTCACCGCGTGCACTGGTTCGACCGGGCCTTTCCTTCTAGGGAGCCGCATGCCCTTCACTGGGTGTGTCGGGGAACTAGGACTTTTACCTTGAAAAATTAGAGTGTTCAAAGCAGGCCTATGCTCGAATACATTAGCATGGAATAATAGAATAGGACGTGTGGTTCTATTTTGTTGGTTTCTAGGACCGCCGTAATGATTAATAGGGAT
OTU_S67	1	Resomia ornicephala 18S ribosomal RNA gene, partial sequence	3e-110	100	99	AGCCGCGGTAATTCCAGCTCCAATAGCGTATATTAAAGTTGTTGCAGTTAAAAGCTCGTAGTTGGATTTCGGAGTGGGCCAGTTGGTCCGCCGCAAGGTGTGTTACTGACTGGTTTGCTCTTCTTCGCAAAGACTGCGTGTGCTCTTGAGTGAGTGTGCGTAGGATTTACGACGTTTACTTGAAAAATTGAGTGTTCAAAGCAGGCTATTGCTTGAATCATGAGCATGGATAATGGAATAGGACTTGG
OTU_S68	1	Persicaria virginiana 18S ribosomal RNA gene, partial sequence	7.19e-151	100	100	AGCCGCGGTAATTCCAGCTCCAATAGCGTATATTTAAGTTGTTGCAGTTAAAAAGCTCGTAGTTGGACCTTGGGGTGGGGCGAGCGGTCCGCCTTTGGTGTGCACCTTTCGTCTCCCCCCTTCTGCCGGCGTTACGCTCCTGGCCTTAATTGGCCGGGTCGTGCCTCCGGCGCTGTTACTTTGAAGAAATTAGAGTGCTCAAAGCAGGCCTAAGCTCTGTATACATTAGCATGGGATAACATCATAGGATTCCGGTCCTATTCTGTTGGCCTTCGGGATCGGAGTAATGATTAACAGGGA
OTU_S69	1	Pediastrum simplex strain UTEX 1601 18S ribosomal RNA gene, partial sequence	2.35e-144	99	99	AGCCGCGGTAATTCCAGCTCCAATAGCGTATATTTAAGTTGTTGCAGTTAAAGCTCGTAGTTGGATTTCGGGTGGGTTCTAGCGGTCCGCCTATGGTGAGTACTGCTATGGCCCTCCTTTCTGCCGGGGACGGGCTCCTGGGCTTCACTGCTCGGGACTCGGAGTCGGCGTTGTTACTTTGAGTAAATTAGAGTGTTCAAAGCAGGCACACGCCCTGAATACTTTAACATGGAATAACACGATAGGACTCTGGCCTATCTTGTTGGTCTGTAGGACCGGAGTAATGATTAAGAGGGACAG
OTU_S70	1	Oikopleura dioica gene for 18S rRNA, partial sequence	1.07e-148	100	100	AGCCGCGGTAATTCCAGCTCCAATAGCGTATACTAAAGTTGTTGCGGTTAAAAAGCTCGTAGTTGGATCTTGGAGTGTGAGTGAATGGTCGATCGAAAGATTGTACTGTTCGGCACACTCTTCTCTTCGGTTGCGTGTGTAGTGCCCTTAACTGAGTGCTGCACTCGACCGGAATTTTTACCTTGAAAAATTAGAGTGTTCAAAGCAGACCTTATTATGTCTGAATATTCGTGCATGGAATAATAAAATAAGAACTTGGTTCTATTTTATTGGTTTTCGGAACTCGAGTTAATGATTAAG
OTU_S71	1	Medicago truncatula 18S ribosomal RNA gene, partial sequence	2.51e-150	100	100	AGCCGCGGTAATTCCAGCTCCAATAGCGTATATTTAAGTTGTTGCAGTTAAAAAGCTCGTAGTTGGACCTTGGGTTGGGTCGATCGGTCCGCCTATGGTGTGCACCGGTTGGCTCGTCCCTTCTGCCGGCGATGCGCTCCTGGCCTTAATTGGCCGGGTCGTGCCTCCGGCGCTGTTACTTTGAAGAAATTAGAGTGCTCAAAGCAAGCCTACGCTCTGGATACATTAGCATGGGATAACACCACAGGATTCTGATCCTATTGTGTTGGCCTTCGGGATCGGAGTAATGATTAACAGGGA
OTU_S72	1	Ichthyophthirius multifiliis 18S ribosomal RNA gene, complete sequence	8.21e-144	99	99	AGCCGCGGTAATTCCTGCTCCAATAGCGTATATTAAAGTTGTTGCAGTTAAAAAGCTCGTAGTTGAACTTCTGCCTATTTTAGCTGGGTTCTCTCAGCTAAAATGGGCATACGTTTGCAAACCAAACTCGGCCTTCACTGGTTCGACTTGGGGAGTAAACATTTTACTGTGAAAAAATTAGAGTGTTTCAGGCAGGTTTTAGCCCGGATACATCAGCATGGAATAATGGAATAGGACTGAGTCCATTTTATTGGTTATTGGATTTGGTAATGATTAATAGGGACAGTTGGGGGCATTAGT
OTU_S73	1	Hydra polymorphus 18S ribosomal RNA gene, partial sequence	2.35e-144	99	99	AGCCGCGGTAATTCCAGCTCCAATAGCGTATATTAAAGTTGTTGCAGTTAAAAAGCTCGTAGTTGGATTTCGGAGCGGGCCCGTCGGTCCACCGCAAGGTGAGCTACTGGCGGGTCTGTTCTTCTTCGCAAAGACTGCAGGTGCACTTCGCTGTGTGCTTGTCGGATTTGTGACGTTTACTTTGAAAAATTGAGTGTTCAAAGCAGGCTTTCGCTTGAATACATGAGCATGGAATAATGGAATAGGACTTTTGGTTCTATTTTGTTGGTTTCTAGGACCGAAGTAATGATTAAGAGGGAC
OTU_S74	1	Gloeotinia sp. LJC-2011 18S ribosomal RNA gene, partial sequence	4.54e-147	100	100	AGCCGCGGTAATTCCAGCTCCAATAGCGTATATTAAAGTTGTTGTGGTTAAAAGCTCGTAGTTGAACCTTGGGCCTGGCTGGCCGGTCCGCCTCACCGCGTGTACTGGTCCGGCCGGGCCTTTCCCTCTGTGGAACCTCATGCCCTTCACTGGGTGTGACGGGGAAGCAGGACTTTTACTGTGAAAAATTAGAGTGCTCCAAGCAGGCCTATGCTCGAATACATTAGCATGGAATAATAAAATAGGACGTGCGGTTCTATTTTGTTGGTTTCTAGGACCGCCGTAATGATTAATAGGGAC
OTU_S75	1	Dinophyceae sp. ex Lubomirskia incrustans clone M5-39LI small subunit ribosomal RNA gene, partial sequence	5.53e-146	99	99	AGCCGCGGTAATTCCAGCTCCAATAGCGTATATTAAAGTTGTTGCGGTTAAAAGCTCGTAGTTGGATTTCTGCCGAGGACGACCGGTCCGCCCTCTGGGTGTGCATCTGGCTCGGCCTGGGCATCTTCTTGGAGAACGTATCTGCACTTCATTGTGTGGTGCGGTATCCAGGACTTTTACTTTGAGGAAATTAGAGTGTTTCAAGCAGGCACACGCCTTGAATACATTAGCATGGAATAATAAGATAGGACCTTGGTTCTATTTTGTTGGTTTCTAGAACTGAGGTAATGATTAATAGGG
OTU_S76	1	Dinobryon sociale strain FU28-22 18S ribosomal RNA gene, partial sequence	1.58e-146	99	99	AGCCGCGGTAATTCCAGCTCCAATAGCGTATACTAAAGTTGTTGCAGTTAAAAAGCTCGTAGTTGAATTTCTGGTTTCGGACAGTGGTCTGCCACAAATGTGGTACGTACCTTTTGTCTGCGTCCATCCTCGGGGAAAACTTGTCTGTGATTGAGTTCATGGGCATGGGCTCCCCGTCATTTGCTGTGAGCAAAATAGAGTGTTCAAAGCAGGCTTATGCCGTTGAATACATTAGCATGGAATAATAAGATAAGACCTTGGTCTATTTTTGTTGGTTTGTACTCCAAGGTAATGATTAAT
OTU_S77	1	Cucumis sativus 18S ribosomal RNA gene, complete sequence	2.09e-138	99	99	AGCCGCGGTAATTCCAGCTCCAATAGCGTATATTTAAGTTGTTGCAGGTAAAAAGCTCGTAGTTGGACCTTGGGTTGGGTCGATCGGTCCGCCTATGGTGAGCACCGGTCGGCTCGTCCCTTCTACCGGCGATGCGCTCCTGGCCTTAACTGGCCGGGTCGTGCCTCCGGCGCTGTTACTTTGAAGAATTAGAGTGCTCAAAGCAAGCCTACGCTCTGTATACATTAGCATGGGATAACGTCATAGGATTTCGATCCTATTTTGTTGGCCTTCGGGATCGGAGTAA
OTU_S78	1	Cordylophora caspia voucher personal:P. Schuchert:Sch485 18S small subunit ribosomal RNA gene, partial sequence	2.86e-143	99	99	AGCCGCGGTAATTCCAGCTCCAATAGCGTATATTAAAGTTGTTGCAAGTTAAAAGCTCGTAGTTGGATTTCGGGACGGGCCAGTTGGTCCGCCGCAAGGTGAGTTACTGATTGGTCTGTCCTTCTTCGCAAAGACTGCGTGTGCTCTTCACTGAGTGTGCGTAGGATTTACGACGTTTACTTTGAAAAATTAGAGTGTTCAAAGCAGGCTATCGCTTGAATACATGAGCATGGAATAATGGAATAGGACTTTGGTTCTATTTTGTTGGTTTCTAGGACCGAAGTAATGATTAAGAGGGAC
OTU_S79	1	Chorilia longipes isolate KC3089 18S ribosomal RNA gene, partial sequence	6.74e-145	99	99	AGCCGCGGTAATTCCAGCTCCAATAGCGTATATTAAAGTTGTCGCGGTTAAAAAGCTCGTAGTTGGATTTCAGTTCTGGACTGACGGTTCACCGCCCGGTGATCACTGTCACGCTCCGAACACTTTGACCATCCGCTGGCTCGCACGGGGTGCTCTTTACCGAGTGTCCCGCGTGGCCGGCAGAGTTTACTTTGAAGAAATTAGAGTGCTCAAAGCAGGCTGCACTGACGGCCTGAATGCCTATGCATGGAATAATGGAATAGGACCTCGGTTCTATTTGTCGGTTTTCTGAACCCGAGG
OTU_S80	1	Chaetonotus hystrix voucher TK133 18S ribosomal RNA gene, partial sequence	1.7e-126	99	99	AGCCGCGGTAATTCCAGCTCCACGAGCATGTACGTAAGTTGTTGCAGTTAAAGCTCGTAGCTGGATCTCAGGCCTGTGACCGGTGGTCCGCCCGATACGGGTGTGCACTGCCGTGTCCGGTCTACGTCTGGTTTCAATCTATAGTGCTCTTAACCGGGTGCTATAGAATGCCAGAAAGTTTACTCTGAAAAATTAGAGTGCTTAAAGCAAGCCGTTGTGCTTGAATACTGTTGCATGGAATAATGGAATAGGACCTCGAATCTATTTT
OTU_S81	1	Balanus crenatus 18S ribosomal RNA gene, partial sequence	1.48e-140	99	99	AGCCGCGGTAATTCCAGCTCCAGTAGCGTATATTAAAGCTGTTGACGGTTAAAAGCTCGTAGTTGGATATCAGTGCGTGTCCGGTCCGGTATGCCTGTTGGCGGCGCTCACGCGTCACCGGCGGGCTCCCAAATATCGGCTGGCCGCATTCAATCGTGCCGGATCCGTCGACGGGCCGTTACTTCGGAGGGGCCCGATGGCGACCGGCGACGTTACCTTGAACAAATTAGAGTGCTCAAAGCAGGCTCTTAATGCCTGTATACATATTCATGGAATTGGAGAATACGTCCTGGCTCGATT
OTU_S82	1	Apostichopus japonicus gene for 18S rRNA, partial sequence	2.35e-144	99	99	AGCCGCGGTAATTCCAGCTCCAGCAGCGTATATTAAATTTGCTGCAGTTAAAAAGCTCGTAGTCGGATTTCTGGCCGAGGCGGGCGGTCCGCCGTGAGGCGTGCACTGCCCGTTCCCCTCTCCCCGTCAAACGGGAGTCGTGGGAGATTTTTCCCGGCCAGTGATTCGGTTGGTCGCGCGGTGCTCTTAACTGAGTGCCGTGCGAGACTGGAACGTTTACTTGAGAAAATTGAAGTGTTCAAAGCAGGCCAAAGTGCCCGAACAGCTCAGCATGGAATAGTGGAAGAGGACCTCGGTTCT
