# Supplementary material for: Influence of Artifact Removal on Rare Species Recovery in Natural Complex Communities Using High-Throughput Sequencing
Source: PLoS One. 2014 May 6;9(5):e96928. doi: 10.1371/journal.pone.0096928 (PMC4011962; doi:10.1371/journal.pone.0096928)
Supplement: Table S2 — Recovery of internal reference Operational Taxonomic Units (OTUs) for the complex plankton communities collected from the marine harbour, Bayside, and the freshwater harbour, Nanticoke, at a series of filtering stringencies from Q (Phred score) = 0–30. Y = OTU recovered, N = OTU was not recovered. (XLS) [file pone.0096928.s002.xls]

## Sheet: Bayside Harbour
OTU information		Q value
OTU name	No. of reads	10	15	16	17	18	19	20	21	22	23	24	25	30
OTU_S01	984	Y	Y	Y	Y	Y	Y	Y	Y	Y	Y	Y	Y	Y
OTU_S02	510	Y	Y	Y	Y	Y	Y	Y	Y	Y	Y	Y	Y	Y
OTU_S03	416	Y	Y	Y	Y	Y	Y	Y	Y	Y	Y	Y	Y	Y
OTU_S04	408	Y	Y	Y	Y	Y	Y	Y	Y	Y	Y	Y	Y	N
OTU_S05	204	Y	Y	Y	Y	Y	Y	Y	Y	N	N	N	N	N
OTU_S06	189	Y	Y	Y	Y	Y	Y	Y	Y	Y	Y	Y	Y	N
OTU_S07	175	Y	Y	Y	Y	Y	Y	Y	Y	Y	Y	Y	Y	Y
OTU_S08	159	Y	Y	Y	Y	Y	Y	Y	Y	Y	Y	Y	N	N
OTU_S09	30	Y	Y	Y	Y	Y	Y	Y	Y	N	N	N	N	N
OTU_S10	27	Y	Y	Y	Y	Y	Y	Y	Y	Y	Y	N	N	N
OTU_S11	23	Y	Y	Y	Y	Y	Y	Y	Y	Y	Y	Y	Y	N
OTU_S12	20	Y	Y	Y	Y	Y	Y	Y	Y	Y	Y	Y	Y	Y
OTU_S13	17	Y	Y	Y	Y	Y	Y	Y	Y	Y	Y	Y	Y	N
OTU_S14	13	Y	Y	Y	Y	Y	Y	Y	Y	Y	Y	Y	Y	N
OTU_S15	11	Y	Y	Y	Y	Y	Y	Y	Y	Y	Y	Y	Y	Y
OTU_S16	9	Y	Y	Y	N	N	N	N	N	N	N	N	N	N
OTU_S17	9	Y	Y	Y	Y	Y	N	N	N	N	N	N	N	N
OTU_S18	8	Y	Y	Y	Y	Y	Y	Y	Y	Y	Y	Y	Y	N
OTU_S19	8	Y	Y	Y	Y	Y	Y	Y	Y	Y	Y	Y	Y	Y
OTU_S20	7	Y	Y	Y	Y	Y	Y	Y	Y	Y	Y	Y	Y	N
OTU_S21	6	Y	Y	Y	Y	Y	Y	Y	Y	Y	Y	Y	Y	N
OTU_S22	5	Y	Y	Y	Y	Y	N	N	N	N	N	N	N	N
OTU_S23	4	Y	Y	Y	Y	Y	Y	Y	Y	Y	Y	Y	Y	N
OTU_S24	4	Y	Y	Y	Y	N	N	N	N	N	N	N	N	N
OTU_S25	4	Y	Y	Y	Y	Y	Y	Y	Y	Y	Y	N	N	N
OTU_S26	4	Y	Y	Y	Y	Y	Y	Y	Y	Y	Y	Y	Y	N
OTU_S27	4	Y	Y	Y	Y	Y	Y	Y	Y	Y	Y	Y	Y	N
OTU_S28	3	Y	Y	Y	Y	Y	Y	Y	Y	Y	Y	Y	Y	N
OTU_S29	3	Y	Y	Y	Y	Y	Y	Y	Y	Y	Y	Y	Y	Y
OTU_S30	3	Y	Y	Y	Y	Y	Y	Y	Y	Y	Y	Y	Y	Y
OTU_S31	3	Y	Y	Y	Y	Y	N	N	N	N	N	N	N	N
OTU_S32	3	Y	Y	Y	Y	Y	Y	Y	Y	Y	Y	Y	Y	N
OTU_S33	2	Y	Y	Y	Y	Y	Y	Y	Y	Y	Y	Y	Y	N
OTU_S34	2	Y	Y	Y	Y	Y	Y	Y	Y	N	N	N	N	N
OTU_S35	2	Y	Y	Y	Y	Y	Y	Y	Y	N	N	N	N	N
OTU_S36	2	Y	Y	Y	Y	Y	N	N	N	N	N	N	N	N
OTU_S37	2	Y	Y	Y	N	N	N	N	N	N	N	N	N	N
OTU_S38	2	Y	Y	N	N	N	N	N	N	N	N	N	N	N
OTU_S39	2	Y	Y	Y	Y	Y	Y	Y	Y	Y	Y	N	N	N
OTU_S40	2	N	N	N	N	N	N	N	N	N	N	N	N	N
OTU_S41	1	N	N	N	N	N	N	N	N	N	N	N	N	N
OTU_S42	1	N	N	N	N	N	N	N	N	N	N	N	N	N
OTU_S43	1	Y	Y	Y	Y	Y	Y	N	N	N	N	N	N	N
OTU_S44	1	Y	Y	Y	Y	Y	Y	Y	Y	N	N	N	N	N
OTU_S45	1	Y	Y	Y	Y	Y	Y	Y	Y	Y	Y	Y	Y	Y
OTU_S46	1	Y	Y	Y	Y	Y	Y	Y	Y	N	N	N	N	N
OTU_S47	1	Y	Y	Y	Y	Y	Y	Y	N	N	N	N	N	N
OTU_S48	1	Y	Y	Y	Y	Y	N	N	N	N	N	N	N	N
OTU_S49	1	Y	Y	Y	Y	Y	Y	Y	Y	Y	Y	Y	Y	N
OTU_S50	1	Y	Y	Y	Y	Y	Y	N	N	N	N	N	N	N
OTU_S51	1	Y	Y	Y	Y	Y	Y	Y	Y	N	N	N	N	N
OTU_S52	1	Y	Y	Y	Y	Y	N	N	N	N	N	N	N	N
OTU_S53	1	Y	Y	Y	Y	Y	Y	Y	Y	Y	Y	Y	Y	N
OTU_S54	1	Y	Y	Y	Y	Y	Y	Y	Y	Y	Y	Y	Y	N
OTU_S55	1	Y	Y	Y	Y	Y	Y	Y	Y	N	N	N	N	N
OTU_S56	1	Y	Y	Y	Y	Y	Y	N	N	N	N	N	N	N
OTU_S57	1	Y	Y	Y	Y	N	N	N	N	N	N	N	N	N
OTU_S58	1	Y	Y	Y	Y	Y	N	N	N	N	N	N	N	N
OTU_S59	1	N	N	N	N	N	N	N	N	N	N	N	N	N

## Sheet: Nanticoke Harbour
OTU information		Q value
OTU name	No. of reads	10	15	16	17	18	19	20	21	22	23	24	25	30
OTUs_S01	45665	Y	Y	Y	Y	Y	Y	Y	Y	Y	Y	Y	Y	Y
OTUs_S02	33815	Y	Y	Y	Y	Y	Y	Y	Y	Y	Y	Y	Y	Y
OTUs_S03	11159	Y	Y	Y	Y	Y	Y	Y	Y	Y	Y	Y	Y	Y
OTUs_S04	3576	Y	Y	Y	Y	Y	Y	Y	Y	Y	Y	Y	Y	Y
OTUs_S05	3453	Y	Y	Y	Y	Y	Y	Y	Y	Y	Y	Y	Y	Y
OTUs_S06	2194	Y	Y	Y	Y	Y	Y	Y	Y	Y	Y	Y	Y	Y
OTUs_S07	1199	Y	Y	Y	Y	Y	Y	Y	Y	Y	Y	Y	Y	Y
OTUs_S08	795	Y	Y	Y	Y	Y	Y	Y	Y	Y	Y	Y	Y	Y
OTUs_S09	612	Y	Y	Y	Y	Y	Y	N	N	N	N	N	N	N
OTUs_S10	411	Y	Y	Y	Y	Y	Y	Y	Y	Y	Y	Y	Y	N
OTUs_S11	368	Y	Y	Y	Y	Y	Y	Y	Y	Y	Y	Y	Y	Y
OTUs_S12	332	Y	Y	Y	Y	Y	Y	Y	Y	Y	Y	Y	Y	N
OTUs_S13	215	Y	Y	Y	Y	Y	Y	Y	Y	Y	Y	Y	Y	Y
OTUs_S14	208	Y	Y	Y	Y	Y	Y	Y	Y	Y	Y	Y	Y	Y
OTUs_S15	159	Y	Y	Y	Y	Y	Y	Y	Y	Y	Y	Y	Y	Y
OTUs_S16	147	Y	Y	Y	Y	Y	Y	Y	Y	Y	Y	Y	Y	N
OTUs_S17	132	Y	Y	Y	Y	Y	Y	Y	Y	Y	Y	Y	Y	Y
OTUs_S18	93	Y	Y	Y	Y	Y	Y	Y	Y	Y	Y	Y	Y	Y
OTUs_S19	80	Y	Y	Y	Y	Y	Y	Y	Y	Y	Y	Y	Y	Y
OTUs_S20	73	Y	Y	Y	Y	Y	Y	Y	Y	Y	Y	N	N	N
OTUs_S21	70	Y	Y	Y	Y	Y	Y	Y	Y	Y	Y	Y	Y	Y
OTUs_S22	61	Y	Y	Y	Y	Y	Y	Y	Y	Y	Y	Y	Y	Y
OTUs_S23	55	Y	Y	Y	Y	Y	Y	Y	Y	Y	Y	Y	Y	N
OTUs_S24	54	Y	Y	Y	Y	Y	Y	Y	Y	Y	Y	Y	Y	Y
OTUs_S25	42	Y	Y	Y	Y	Y	Y	Y	Y	Y	Y	Y	Y	Y
OTUs_S26	41	Y	Y	Y	Y	Y	Y	Y	Y	Y	Y	Y	Y	Y
OTUs_S27	30	Y	Y	Y	Y	Y	Y	Y	Y	Y	Y	Y	Y	N
OTUs_S28	23	Y	Y	Y	Y	Y	Y	Y	Y	Y	Y	Y	Y	N
OTUs_S29	22	Y	Y	Y	Y	Y	Y	Y	Y	Y	Y	Y	Y	N
OTUs_S30	16	Y	Y	Y	Y	Y	Y	Y	Y	Y	Y	Y	Y	N
OTUs_S31	16	Y	Y	Y	Y	Y	Y	Y	Y	Y	Y	Y	Y	N
OTUs_S32	15	Y	Y	Y	Y	Y	Y	Y	Y	Y	Y	Y	Y	N
OTUs_S33	11	Y	Y	Y	Y	Y	Y	Y	Y	Y	Y	Y	Y	N
OTUs_S34	10	Y	Y	Y	Y	Y	Y	Y	Y	Y	Y	Y	Y	N
OTUs_S35	9	Y	Y	Y	Y	Y	Y	Y	Y	Y	Y	Y	Y	Y
OTUs_S36	8	Y	Y	Y	Y	Y	Y	Y	Y	Y	Y	Y	Y	Y
OTUs_S37	7	Y	Y	Y	Y	Y	Y	Y	Y	Y	Y	Y	Y	Y
OTUs_S38	7	Y	Y	Y	Y	Y	Y	Y	Y	Y	Y	N	N	N
OTUs_S39	6	Y	Y	Y	Y	Y	Y	Y	Y	Y	Y	N	N	N
OTUs_S40	6	Y	Y	Y	Y	Y	Y	Y	Y	Y	Y	Y	Y	Y
OTUs_S41	6	Y	Y	Y	Y	Y	Y	Y	Y	Y	Y	Y	Y	Y
OTUs_S42	6	Y	Y	Y	Y	Y	Y	Y	Y	Y	Y	Y	Y	Y
OTUs_S43	5	Y	Y	Y	Y	Y	Y	Y	Y	Y	Y	N	N	N
OTUs_S44	5	Y	Y	Y	Y	Y	Y	Y	Y	Y	Y	Y	Y	N
OTUs_S45	5	Y	Y	Y	Y	Y	Y	Y	Y	N	N	N	N	N
OTUs_S46	5	Y	Y	Y	Y	N	N	N	N	N	N	N	N	N
OTUs_S47	5	Y	Y	Y	Y	Y	Y	Y	Y	N	N	N	N	N
OTUs_S48	3	Y	Y	Y	N	N	N	N	N	N	N	N	N	N
OTUs_S49	3	Y	Y	Y	Y	Y	Y	Y	Y	N	N	N	N	N
OTUs_S50	3	Y	Y	Y	Y	N	N	N	N	N	N	N	N	N
OTUs_S51	3	Y	Y	Y	Y	Y	Y	Y	Y	Y	Y	Y	Y	N
OTUs_S52	3	Y	Y	Y	Y	Y	Y	Y	Y	Y	Y	Y	Y	N
OTUs_S53	3	Y	Y	Y	Y	Y	Y	Y	Y	Y	N	N	N	N
OTUs_S54	3	Y	Y	Y	Y	Y	Y	Y	Y	Y	Y	Y	Y	N
OTUs_S55	2	Y	Y	Y	N	N	N	N	N	N	N	N	N	N
OTUs_S56	2	Y	Y	Y	Y	Y	Y	Y	Y	Y	Y	Y	Y	N
OTUs_S57	2	Y	Y	Y	Y	Y	Y	N	N	N	N	N	N	N
OTUs_S58	2	N	N	N	N	N	N	N	N	N	N	N	N	N
OTUs_S59	2	Y	Y	Y	Y	Y	Y	Y	Y	N	N	N	N	N
OTUs_S60	2	Y	Y	Y	Y	Y	Y	Y	Y	N	N	N	N	N
OTUs_S61	2	Y	Y	Y	Y	Y	Y	Y	Y	N	N	N	N	N
OTUs_S62	2	N	N	N	N	N	N	N	N	N	N	N	N	N
OTUs_S63	1	Y	Y	Y	Y	Y	Y	Y	Y	N	N	N	N	N
OTUs_S64	1	N	N	N	N	N	N	N	N	N	N	N	N	N
OTUs_S65	1	Y	Y	Y	Y	Y	Y	N	N	N	N	N	N	N
OTUs_S66	1	Y	Y	Y	Y	Y	Y	Y	Y	Y	Y	Y	Y	N
OTUs_S67	1	Y	Y	Y	N	N	N	N	N	N	N	N	N	N
OTUs_S68	1	Y	Y	Y	N	N	N	N	N	N	N	N	N	N
OTUs_S69	1	Y	Y	Y	N	N	N	N	N	N	N	N	N	N
OTUs_S70	1	Y	Y	Y	Y	Y	Y	Y	Y	Y	Y	Y	Y	N
OTUs_S71	1	Y	Y	Y	Y	Y	Y	Y	Y	N	N	N	N	N
OTUs_S72	1	N	N	N	N	N	N	N	N	N	N	N	N	N
OTUs_S73	1	Y	Y	Y	Y	Y	Y	Y	N	N	N	N	N	N
OTUs_S74	1	Y	Y	Y	Y	Y	Y	Y	Y	N	N	N	N	N
OTUs_S75	1	Y	Y	Y	Y	Y	Y	Y	Y	N	N	N	N	N
OTUs_S76	1	Y	Y	Y	Y	Y	Y	Y	Y	Y	Y	Y	Y	N
OTUs_S77	1	N	N	N	N	N	N	N	N	N	N	N	N	N
OTUs_S78	1	Y	Y	Y	Y	Y	Y	Y	N	N	N	N	N	N
OTUs_S79	1	Y	Y	Y	Y	Y	Y	Y	Y	N	N	N	N	N
OTUs_S80	1	N	N	N	N	N	N	N	N	N	N	N	N	N
OTUs_S81	1	Y	Y	Y	N	N	N	N	N	N	N	N	N	N
OTUs_S82	1	N	N	N	N	N	N	N	N	N	N	N	N	N
